# Supplementary material for: Relative Burden of Large CNVs on a Range of Neurodevelopmental Phenotypes
Source: PLoS Genet. 2011 Nov 10;7(11):e1002334. doi: 10.1371/journal.pgen.1002334 (PMC3213131; doi:10.1371/journal.pgen.1002334)
Supplement: Dataset S4 — CNV calls in dyslexia. (XLSX) [file pgen.1002334.s004.xlsx]

## Sheet: Dyslexia
chrom	start	end	sample	score	size	hmmCall	probeCount	meanSig	meanZ	Absolute z score	UniqueBP	PercentageSD	ControlCNVs
chr16	31881471	33921496	875	3	2040025	2	96	0.521119	1.6682	1.6682	232457	0.886052	0
chr5	68896356	70678576	875	3	1782220	2	83	0.691667	2.80759	2.80759	5646	0.996832	1
chr5	68896356	70678576	2803	3	1782220	2	83	0.685306	2.58985	2.58985	5646	0.996832	1
chr5	68896356	70650796	731	3	1754440	2	82	0.523295	1.97049	1.97049	5646	0.996782	1
chr15	18261189	19657464	875	3	1396275	2	66	0.808896	2.84032	2.84032	109131	0.921841	4
chr15	18261189	19657464	922	3	1396275	2	66	0.56442	2.28013	2.28013	109131	0.921841	4
chr15	18261189	19627372	2803	3	1366183	2	65	0.398021	1.50094	1.50094	109131	0.92012	4
chr15	18469959	19657464	1349	3	1187505	2	56	0.421195	1.66993	1.66993	71171	0.940067	4
chr6	65179840	66364033	2803	1	1184193	0	56	-0.7046	-2.4897	2.4897	1124644	0.0502866	0
chr14	18071059	19251861	922	3	1180802	2	56	0.50624	2.20345	2.20345	45728	0.961274	3
chr2	90964233	91687661	922	3	723428	2	35	0.339883	1.57043	1.57043	64555	0.910765	0
chr2	90964233	91687661	2803	3	723428	2	35	0.379582	1.52482	1.52482	64555	0.910765	0
chr2	90964233	91687661	875	3	723428	2	35	0.566091	2.39815	2.39815	64555	0.910765	0
chr19	47784168	48467523	1240	1	683355	0	21	-0.176218	-1.56382	1.56382	123341	0.819507	18
chr19	47885275	48568345	1207	1	683070	0	21	-0.209009	-1.63824	1.63824	64425	0.905683	18
chr7	69876932	70546042	1102	3	669110	2	145	0.469729	1.71766	1.71766	669110	0	0
chr10	46173186	46840225	922	3	667039	2	32	0.515725	2.20694	2.20694	183788	0.724472	1
chr7	73124351	73774699	1240	3	650348	2	244	0.618086	1.55305	1.55305	591994	0.0897273	0
chr19	47818098	48467523	2834	1	649425	0	20	-0.284674	-1.63801	1.63801	89411	0.862323	18
chr19	32423669	33041988	3781	3	618319	2	19	0.377299	1.69885	1.69885	615949	0.00383297	1
chr19	47919956	48534880	1328	1	614924	0	19	-0.367941	-1.62807	1.62807	45081	0.926689	27
chr19	47919956	48512768	2834	1	592812	0	29	-0.299307	-1.76314	1.76314	25605	0.956808	27
chr2	87227394	87816702	1714	3	589308	2	28	0.576891	2.18465	2.18465	1320	0.99776	0
chr19	47885275	48467523	3653	1	582248	0	18	-0.246786	-1.77701	1.77701	22234	0.961814	28
chr19	32423669	33005744	2910	3	582075	2	18	0.526296	1.98035	1.98035	579705	0.00407164	1
chr19	32423669	33005744	3383	3	582075	2	18	0.532524	1.56213	1.56213	579705	0.00407164	1
chr19	32423669	33005744	3395	3	582075	2	18	0.567402	2.44983	2.44983	579705	0.00407164	1
chr19	47919956	48474928	2803	1	554972	0	27	-0.260066	-1.64316	1.64316	6449	0.98838	37
chr19	32423669	32971848	2513	3	548179	2	17	1.54871	4.54341	4.54341	545809	0.00432341	1
chr19	32423669	32971848	2749	3	548179	2	17	0.395132	1.6881	1.6881	545809	0.00432341	1
chr19	32423669	32971848	3718	3	548179	2	17	0.461094	1.65669	1.65669	545809	0.00432341	1
chr19	47919956	48467523	893	1	547567	0	17	-0.556568	-2.89756	2.89756	6449	0.988222	37
chr19	47919956	48467523	2479	1	547567	0	17	-0.430876	-2.54528	2.54528	6449	0.988222	37
chr19	47919956	48467523	1102	1	547567	0	17	-0.290584	-1.65309	1.65309	6449	0.988222	37
chr19	47919956	48467523	909	1	547567	0	17	-0.491542	-1.98088	1.98088	6449	0.988222	37
chr2	87248100	87795147	2826	3	547047	2	26	0.455176	1.77961	1.77961	1320	0.997587	0
chr22	14491962	15009394	1403	3	517432	2	25	0.411269	1.76333	1.76333	0	1	0
chr1	220487678	220995135	2293	3	507457	2	16	0.277561	1.62069	1.62069	452525	0.10825	0
chr22	26889257	27395533	2446	3	506276	2	16	0.529642	1.97873	1.97873	506276	0	0
chr11	50238559	50737156	1340	3	498597	2	67	0.446813	1.59953	1.59953	436321	0.124902	7
chr19	32423669	32904715	1272	3	481046	2	15	0.720965	2.90336	2.90336	481046	0	1
chr19	32423669	32904715	2446	3	481046	2	15	1.90637	5.02892	5.02892	481046	0	1
chr19	32423669	32904715	3651	3	481046	2	15	1.47496	3.86333	3.86333	481046	0	1
chr11	50257978	50737156	1060	3	479178	2	55	0.798753	2.63624	2.63624	435014	0.0921662	7
chr11	50258254	50737156	2958	3	478902	2	54	0.584664	2.152	2.152	435014	0.091643	7
chr21	9719783	10196568	1240	3	476785	2	15	0.738947	2.25732	2.25732	165761	0.652336	0
chr21	9719783	10196568	2513	3	476785	2	15	0.934673	2.30979	2.30979	165761	0.652336	0
chr21	9719783	10196568	3651	3	476785	2	15	0.729649	2.26625	2.26625	165761	0.652336	0
chr21	9719783	10196568	2958	3	476785	2	15	0.385349	1.55044	1.55044	165761	0.652336	0
chr7	70072653	70546042	1102	3	473389	2	104	0.412015	1.89297	1.89297	473389	0	0
chr21	9723953	10195338	875	3	471385	2	23	0.603024	2.12078	2.12078	161591	0.6572	0
chr7	110381300	110851860	3437	1	470560	0	15	-0.655569	-2.75197	2.75197	469023	0.00326632	1
chr22	19797358	20251818	2803	3	454460	2	22	0.598699	1.58178	1.58178	19809	0.956412	0
chr9	45243104	45691726	875	3	448622	2	22	0.437405	1.56156	1.56156	0	1	0
chr19	47784168	48230585	2959	1	446417	0	14	-0.339776	-1.81781	1.81781	116892	0.738155	23
chr11	50291948	50737156	2446	3	445208	2	53	0.954146	1.99502	1.99502	429753	0.0347141	6
chr11	50291948	50737156	1240	3	445208	2	53	1.04214	2.72598	2.72598	429753	0.0347141	6
chr11	50291948	50737156	2572	3	445208	2	53	0.593155	2.30078	2.30078	429753	0.0347141	6
chr11	50291948	50737156	3651	3	445208	2	53	1.05305	2.52408	2.52408	429753	0.0347141	6
chr4	123017758	123458923	2286	3	441165	2	14	0.401789	2.1854	2.1854	438641	0.00572122	0
chr19	49747161	50185539	3478	3	438378	2	14	0.41799	1.91523	1.91523	437263	0.00254347	0
chr3	139732796	140171095	#N/A	3	438299	2	14	0.499311	2.02543	2.02543	436723	0.00359572	0
chr9	6372734	6810634	1004	1	437900	0	14	-0.644633	-2.12003	2.12003	436296	0.00366294	0
chr16	34706572	35122251	3651	3	415679	2	13	0.578923	1.5282	1.5282	412512	0.00761886	1
chr16	28566953	28982435	1349	3	415482	2	20	0.52978	1.69681	1.69681	223867	0.461187	0
chr19	32423669	32837951	1060	3	414282	2	13	1.07422	3.50472	3.50472	414282	0	2
chr19	32423669	32837951	1342	3	414282	2	13	0.5405	2.529	2.529	414282	0	2
chr19	32423669	32837951	875	3	414282	2	13	0.672403	1.6243	1.6243	414282	0	2
chr19	32423669	32837951	1287	1	414282	0	13	-0.598252	-2.64104	2.64104	414282	0	0
chr22	14464980	14878350	731	3	413370	2	20	0.404465	1.55048	1.55048	0	1	0
chr19	47988458	48400398	1272	1	411940	0	13	-0.426358	-2.10797	2.10797	47	0.999886	72
chr19	47919956	48331808	2619	1	411852	0	13	-0.433695	-1.89908	1.89908	47	0.999886	65
chr7	75974196	76384959	1012	1	410763	0	20	-0.409386	-1.79597	1.79597	808	0.998033	1
chr21	14077467	14487902	2266	3	410435	2	13	0.578423	2.20616	2.20616	106371	0.740834	0
chr19	32495114	32904715	959	1	409601	0	13	-1.4813	-1.79351	1.79351	409601	0	0
chr7	61605691	62013913	1287	1	408222	0	13	-0.608366	-2.87444	2.87444	407165	0.00258928	0
chr3	41337082	41743549	W_314_292570SA03	1	406467	0	13	-0.720622	-2.97176	2.97176	406467	0	2
chr8	39275607	39679456	1149	1	403849	0	13	-0.58303	-1.79923	1.79923	400927	0.00723538	0
chr5	88881638	89284993	3655	3	403355	2	13	1.0441	2.50602	2.50602	403355	0	0
chr7	100568625	100971875	W435_352812A12	3	403250	2	13	0.528667	1.85175	1.85175	396677	0.0163001	1
chr22	14430617	14830812	922	3	400195	2	20	0.581465	1.6007	1.6007	0	1	0
chr16	33516832	33909935	1272	3	393103	2	98	0.45913	1.63224	1.63224	93131	0.763088	1
chr9	6348644	6740836	1004	1	392192	0	19	-0.580725	-2.55064	2.55064	390588	0.00408983	0
chr19	32423669	32810692	875	3	387023	2	19	0.618714	1.98795	1.98795	387023	0	2
chr19	32423669	32810692	922	3	387023	2	19	0.456511	1.51121	1.51121	387023	0	2
chr19	32423669	32810692	1004	3	387023	2	19	0.385025	1.64496	1.64496	387023	0	2
chr19	32423669	32810692	2826	1	387023	0	19	-0.231275	-1.71253	1.71253	387023	0	0
chr15	19080051	19465054	2863	3	385003	2	12	0.60397	2.13243	2.13243	70234	0.817575	19
chr15	19080051	19465054	2810	3	385003	2	12	0.517469	1.89048	1.89048	70234	0.817575	19
chr15	19080051	19465054	2811	3	385003	2	12	0.481955	1.73102	1.73102	70234	0.817575	19
chr15	19080051	19465054	2868	3	385003	2	12	0.585105	2.15225	2.15225	70234	0.817575	19
chr15	19080051	19465054	2830	3	385003	2	12	0.555277	1.91343	1.91343	70234	0.817575	19
chr15	19080051	19465054	2876	3	385003	2	12	0.710703	2.50108	2.50108	70234	0.817575	19
chr15	19080051	19465054	2893	3	385003	2	12	0.673446	2.16449	2.16449	70234	0.817575	19
chr15	19080051	19465054	2937	3	385003	2	12	0.531742	2.50126	2.50126	70234	0.817575	19
chr15	19080051	19465054	2954	3	385003	2	12	0.535914	2.23996	2.23996	70234	0.817575	19
chr15	19080051	19465054	2958	3	385003	2	12	0.662873	2.90563	2.90563	70234	0.817575	19
chr15	19080051	19465054	2963	3	385003	2	12	0.679271	3.0245	3.0245	70234	0.817575	19
chr15	19080051	19465054	2967	3	385003	2	12	1.01232	3.75998	3.75998	70234	0.817575	19
chr15	19080051	19465054	3017	3	385003	2	12	0.457273	2.07599	2.07599	70234	0.817575	19
chr15	19080051	19465054	3018	3	385003	2	12	0.524171	2.27348	2.27348	70234	0.817575	19
chr15	19080051	19465054	3022	3	385003	2	12	0.751847	2.76633	2.76633	70234	0.817575	19
chr15	19080051	19465054	3404	3	385003	2	12	0.750338	3.05124	3.05124	70234	0.817575	19
chr15	19080051	19465054	3437	3	385003	2	12	0.597771	2.15893	2.15893	70234	0.817575	19
chr15	19080051	19465054	3465	3	385003	2	12	0.722345	2.45594	2.45594	70234	0.817575	19
chr15	19080051	19465054	3478	3	385003	2	12	0.642493	3.05045	3.05045	70234	0.817575	19
chr15	19080051	19465054	3482	3	385003	2	12	0.502997	2.21148	2.21148	70234	0.817575	19
chr15	19080051	19465054	3486	3	385003	2	12	0.845668	3.29083	3.29083	70234	0.817575	19
chr15	19080051	19465054	2959	3	385003	2	12	0.361153	1.67491	1.67491	70234	0.817575	19
chr15	19080051	19465054	3514	3	385003	2	12	0.479449	2.41875	2.41875	70234	0.817575	19
chr15	19080051	19465054	3536	3	385003	2	12	0.800918	3.57958	3.57958	70234	0.817575	19
chr15	19080051	19465054	2972	3	385003	2	12	0.38871	1.84744	1.84744	70234	0.817575	19
chr15	19080051	19465054	744	3	385003	2	12	0.818084	2.40474	2.40474	70234	0.817575	19
chr15	19080051	19465054	3481	3	385003	2	12	0.370872	1.90272	1.90272	70234	0.817575	19
chr15	19080051	19465054	2250	3	385003	2	12	0.592899	2.25973	2.25973	70234	0.817575	19
chr15	19080051	19465054	2881	3	385003	2	12	0.845632	3.32702	3.32702	70234	0.817575	19
chr15	19080051	19465054	887	3	385003	2	12	0.554717	2.27777	2.27777	70234	0.817575	19
chr15	19080051	19465054	1037	3	385003	2	12	0.667031	1.84514	1.84514	70234	0.817575	19
chr15	19080051	19465054	1257	3	385003	2	12	0.400016	1.63783	1.63783	70234	0.817575	19
chr15	19080051	19465054	3040	3	385003	2	12	0.90986	3.37958	3.37958	70234	0.817575	19
chr15	19080051	19465054	3383	3	385003	2	12	1.05709	2.70645	2.70645	70234	0.817575	19
chr15	19080051	19465054	3389	3	385003	2	12	0.461183	1.55868	1.55868	70234	0.817575	19
chr15	19080051	19465054	3518	3	385003	2	12	0.503328	1.94188	1.94188	70234	0.817575	19
chr15	19080051	19465054	3632	3	385003	2	12	0.887324	2.90687	2.90687	70234	0.817575	19
chr15	19080051	19465054	3650	3	385003	2	12	0.509807	2.43296	2.43296	70234	0.817575	19
chr15	19080051	19465054	3657	3	385003	2	12	0.448854	1.5655	1.5655	70234	0.817575	19
chr15	19080051	19465054	W_113_291997A04	3	385003	2	12	0.486088	2.27116	2.27116	70234	0.817575	19
chr15	19080051	19465054	W_302_293343A03	3	385003	2	12	1.04507	2.89307	2.89307	70234	0.817575	19
chr15	19080051	19465054	W_314_292570SA03	3	385003	2	12	1.04377	3.73942	3.73942	70234	0.817575	19
chr15	19080051	19465054	W_315_292570SA04	3	385003	2	12	0.726016	3.1098	3.1098	70234	0.817575	19
chr15	19080051	19465054	W_317_292570SA06	3	385003	2	12	0.576082	2.49902	2.49902	70234	0.817575	19
chr15	19080051	19465054	W_318_292570SA07	3	385003	2	12	0.618726	2.12197	2.12197	70234	0.817575	19
chr15	19080051	19465054	W_321_292570SA10	3	385003	2	12	0.81615	2.22627	2.22627	70234	0.817575	19
chr15	19080051	19465054	W_324_292607SA01	3	385003	2	12	0.833007	3.13749	3.13749	70234	0.817575	19
chr15	19080051	19465054	W_325_292607SA02	3	385003	2	12	0.832547	3.39839	3.39839	70234	0.817575	19
chr15	19080051	19465054	W_329_292607SA03	3	385003	2	12	0.519783	2.10599	2.10599	70234	0.817575	19
chr15	19080051	19465054	W_330_292607SA04	3	385003	2	12	0.625216	2.8492	2.8492	70234	0.817575	19
chr15	19080051	19465054	W_342_292607SA11	3	385003	2	12	0.576969	2.01096	2.01096	70234	0.817575	19
chr15	19080051	19465054	W_343_292607SA12	3	385003	2	12	0.854754	2.87619	2.87619	70234	0.817575	19
chr15	19080051	19465054	W_346_352823SA03	3	385003	2	12	0.658753	2.92972	2.92972	70234	0.817575	19
chr15	19080051	19465054	W_348_352823SA05	3	385003	2	12	0.411297	2.0233	2.0233	70234	0.817575	19
chr15	19080051	19465054	W_349_352823SA06	3	385003	2	12	0.436039	2.62706	2.62706	70234	0.817575	19
chr15	19080051	19465054	W_203_291997A09	3	385003	2	12	0.405465	1.81968	1.81968	70234	0.817575	19
chr15	19080051	19465054	W_312_292570SA01	3	385003	2	12	0.50258	1.69105	1.69105	70234	0.817575	19
chr15	19080051	19465054	W_320_292570SA09	3	385003	2	12	0.632189	1.9264	1.9264	70234	0.817575	19
chr15	19080051	19465054	W_323_292570SA12	3	385003	2	12	0.619653	1.95501	1.95501	70234	0.817575	19
chr15	19080051	19465054	W_337_292607SA08	3	385003	2	12	0.401357	1.81481	1.81481	70234	0.817575	19
chr15	19080051	19465054	W_352_352823SA09	3	385003	2	12	0.49101	1.95995	1.95995	70234	0.817575	19
chr15	19080051	19465054	W_353_352823SA10	3	385003	2	12	0.425869	1.79639	1.79639	70234	0.817575	19
chr15	19080051	19465054	W_68_291997A01	3	385003	2	12	0.459394	1.94909	1.94909	70234	0.817575	19
chr16	33527788	33909935	2446	3	382147	2	46	0.61589	1.77113	1.77113	88671	0.767966	1
chr16	34741051	35122251	2446	3	381200	2	12	0.930954	2.58173	2.58173	378033	0.00830797	1
chr16	34741051	35122251	2513	3	381200	2	12	0.780241	2.52829	2.52829	378033	0.00830797	1
chr19	32423669	32804351	874	3	380682	2	12	0.661894	2.27255	2.27255	380682	0	2
chr19	32423669	32804351	1212	3	380682	2	12	1.03805	2.1461	2.1461	380682	0	2
chr19	32423669	32804351	1240	3	380682	2	12	1.64719	3.95079	3.95079	380682	0	2
chr19	32423669	32804351	1340	3	380682	2	12	0.780278	2.59423	2.59423	380682	0	2
chr19	32423669	32804351	2341	3	380682	2	12	0.7536	2.11645	2.11645	380682	0	2
chr19	32423669	32804351	2369	3	380682	2	12	0.996708	2.86557	2.86557	380682	0	2
chr19	32423669	32804351	2397	3	380682	2	12	0.683813	2.81012	2.81012	380682	0	2
chr19	32423669	32804351	2572	3	380682	2	12	0.882619	3.55675	3.55675	380682	0	2
chr19	32423669	32804351	2893	3	380682	2	12	0.933828	2.90632	2.90632	380682	0	2
chr19	32423669	32804351	2937	3	380682	2	12	0.491817	2.30703	2.30703	380682	0	2
chr19	32423669	32804351	2958	3	380682	2	12	0.936555	4.00946	4.00946	380682	0	2
chr19	32423669	32804351	2624	3	380682	2	12	0.606894	1.92607	1.92607	380682	0	2
chr19	32423669	32804351	1012	3	380682	2	12	0.74752	2.37948	2.37948	380682	0	2
chr19	32423669	32804351	2959	1	380682	0	12	-0.349984	-1.86978	1.86978	380682	0	0
chr19	32423669	32804351	3477	3	380682	2	12	0.804658	3.36248	3.36248	380682	0	2
chr3	180393729	180763350	2349	1	369621	0	12	-0.360824	-1.87207	1.87207	347132	0.0608434	0
chr1	79984118	80353526	W_347_352823SA04	3	369408	2	12	0.55183	1.89949	1.89949	369408	0	1
chr16	32173378	32538192	1272	3	364814	2	283	0.479504	1.71153	1.71153	113412	0.689124	22
chr22	15232484	15591376	1004	3	358892	2	18	0.398734	1.5107	1.5107	7162	0.980044	11
chr15	19113861	19465053	W_417_353328A01	3	351192	2	11	0.484346	2.01525	2.01525	64961	0.815027	19
chr15	19113861	19465053	W458_353278A06	3	351192	2	11	0.496676	2.04501	2.04501	64961	0.815027	19
chr15	19113861	19465053	W_359_292544A04	3	351192	2	11	0.449845	1.73721	1.73721	64961	0.815027	19
chr15	19113861	19465053	W_427_353328A11	3	351192	2	11	0.415692	1.99593	1.99593	64961	0.815027	19
chr15	19113861	19465053	W452_352822A12	3	351192	2	11	0.425945	1.77063	1.77063	64961	0.815027	19
chr15	19113862	19465054	W_335_292607SA06	3	351192	2	11	0.539411	2.35795	2.35795	64962	0.815024	19
chr2	89571966	89921719	2435	1	349753	0	11	-0.549381	-1.88075	1.88075	27761	0.920627	3
chr17	21154683	21504020	2824	3	349337	2	59	0.342343	1.98024	1.98024	123588	0.646221	3
chr19	32423669	32770563	2330	3	346894	2	11	0.477174	2.1044	2.1044	346894	0	2
chr19	32423669	32770563	1209	3	346894	2	11	1.08768	2.77001	2.77001	346894	0	2
chr19	32423669	32770563	2972	3	346894	2	11	0.462335	1.98509	1.98509	346894	0	2
chr19	32423669	32770563	1367	1	346894	0	11	-0.666405	-1.79638	1.79638	346894	0	0
chr3	90223621	90570219	1240	3	346598	2	11	0.618447	2.39815	2.39815	232071	0.330432	1
chr1	144106777	144451305	2602	1	344528	0	340	-0.57735	-1.67991	1.67991	326283	0.0529565	2
chr17	21120354	21462177	2824	3	341823	2	50	0.364797	1.94114	1.94114	157917	0.538015	1
chr9	17330844	17671412	W_393_292543A01	3	340568	2	11	0.86911	2.49966	2.49966	340568	0	2
chr8	7113248	7451662	1403	1	338414	0	17	-1.08923	-4.89932	4.89932	0	1	0
chr8	39376539	39713981	1263	1	337442	0	11	-0.610114	-2.74973	2.74973	334520	0.00865927	0
chr9	6406393	6743704	1004	1	337311	0	11	-0.659144	-2.58038	2.58038	335707	0.00475526	0
chr22	18546288	18882680	816	3	336392	2	17	0.524416	1.61215	1.61215	94195	0.719984	0
chr6	32552372	32888413	2250	3	336041	2	11	0.465934	2.12769	2.12769	300642	0.105341	1
chr3	180461081	180796948	1342	1	335867	0	11	-0.474242	-2.19731	2.19731	331308	0.0135738	0
chr3	180461081	180796948	1201	1	335867	0	11	-0.435936	-1.91653	1.91653	331308	0.0135738	0
chr6	32586504	32922046	2881	3	335542	2	11	0.467115	2.02729	2.02729	308612	0.0802582	1
chr22	19797358	20128775	731	3	331417	2	16	0.461736	1.75328	1.75328	1405	0.995761	0
chr16	32208243	32537397	2341	3	329154	2	278	0.614175	1.74037	1.74037	113412	0.655444	21
chr6	32578246	32905585	1403	3	327339	2	16	0.689185	3.41642	3.41642	300409	0.0822695	1
chr5	69248569	69571272	816	3	322703	2	16	0.344534	1.64453	1.64453	0	1	0
chr15	19763549	20084406	816	3	320857	2	16	0.653421	2.52229	2.52229	28716	0.910502	56
chr15	19763549	20084406	875	3	320857	2	16	0.602848	2.129	2.129	28716	0.910502	56
chr15	19763549	20084406	922	3	320857	2	16	0.594899	2.40554	2.40554	28716	0.910502	56
chr15	19763549	20084406	1004	3	320857	2	16	0.787536	3.07498	3.07498	28716	0.910502	56
chr15	19147312	19465053	W_408_353164SA04	3	317741	2	10	0.485774	2.56116	2.56116	64961	0.795554	19
chr11	50020407	50337950	1369	3	317543	2	260	0.351082	1.8616	1.8616	83372	0.737447	5
chr2	89571966	89886143	2407	1	314177	0	10	-0.623519	-2.26871	2.26871	27761	0.911639	4
chr19	32423669	32736981	1409	3	313312	2	10	1.13756	2.56943	2.56943	313312	0	2
chr16	32208243	32521199	1012	3	312956	2	104	0.540734	1.87735	1.87735	109905	0.648816	21
chr3	90257294	90570219	2572	3	312925	2	10	0.603511	2.7478	2.7478	198398	0.365989	1
chr16	44977448	45289658	W473_352812A09	1	312210	0	10	-0.540675	-2.11368	2.11368	240686	0.229089	0
chr16	32208243	32520381	2868	3	312138	2	90	0.566116	1.78645	1.78645	109905	0.647896	21
chr11	50426139	50737156	3477	3	311017	2	14	0.490332	2.10679	2.10679	311017	0	12
chr4	144941167	145251250	2658	3	310083	2	10	0.695321	2.55479	2.55479	10782	0.965229	1
chr21	9719783	10027566	2330	3	307783	2	10	0.418155	1.8959	1.8959	163116	0.470029	0
chr11	29639776	29946182	W_419_353328A03	3	306406	2	10	0.586987	2.10512	2.10512	305108	0.00423621	0
chr7	61605691	61912046	874	3	306355	2	10	0.456056	1.63854	1.63854	305298	0.00345025	0
chr15	19774581	20080161	W_359_292544A04	3	305580	2	118	0.714525	2.74047	2.74047	28714	0.906034	56
chr15	19774581	20080161	W_396_292543A04	3	305580	2	118	0.736545	2.42865	2.42865	28714	0.906034	56
chr15	19774581	20080161	W442_352822A02	3	305580	2	118	0.613138	2.22672	2.22672	28714	0.906034	56
chr15	19774581	20080161	W449_352822A09	3	305580	2	118	0.698843	2.5582	2.5582	28714	0.906034	56
chr15	19774581	20080161	W459_353278A07	3	305580	2	118	0.864136	2.76863	2.76863	28714	0.906034	56
chr15	19774581	20080161	W466_352812A02	3	305580	2	118	0.541824	2.48814	2.48814	28714	0.906034	56
chr15	19774581	20080161	W471_352812A07	3	305580	2	118	0.725477	2.30787	2.30787	28714	0.906034	56
chr15	19774581	20080161	W_362_292544A07	3	305580	2	118	0.406282	1.90682	1.90682	28714	0.906034	56
chr15	19774581	20080161	W_390_292208A12	3	305580	2	118	0.539294	1.63639	1.63639	28714	0.906034	56
chr15	19774581	20080161	W_393_292543A01	3	305580	2	118	0.669079	1.95967	1.95967	28714	0.906034	56
chr15	19774582	20080162	1114	3	305580	2	118	0.537858	1.76969	1.76969	28714	0.906034	56
chr15	19774582	20080162	2342	3	305580	2	118	0.767716	1.71763	1.71763	28714	0.906034	56
chr15	19774582	20080162	2409	3	305580	2	118	0.343447	1.52577	1.52577	28714	0.906034	56
chr15	19774582	20080162	3022	3	305580	2	118	0.535973	1.99149	1.99149	28714	0.906034	56
chr15	19774582	20080162	781	3	305580	2	118	0.515966	2.04344	2.04344	28714	0.906034	56
chr15	19774582	20080162	854	3	305580	2	118	0.897122	3.33805	3.33805	28714	0.906034	56
chr15	19774582	20080162	874	3	305580	2	118	0.655804	2.26728	2.26728	28714	0.906034	56
chr15	19774582	20080162	893	3	305580	2	118	0.837534	3.14542	3.14542	28714	0.906034	56
chr15	19774582	20080162	937	3	305580	2	118	0.829664	2.42275	2.42275	28714	0.906034	56
chr15	19774582	20080162	957	3	305580	2	118	0.691469	2.75949	2.75949	28714	0.906034	56
chr15	19774582	20080162	1004	3	305580	2	118	0.889114	2.34975	2.34975	28714	0.906034	56
chr15	19774582	20080162	1022	3	305580	2	118	0.573121	2.39087	2.39087	28714	0.906034	56
chr15	19774582	20080162	1060	3	305580	2	118	1.20853	3.82683	3.82683	28714	0.906034	56
chr15	19774582	20080162	1163	3	305580	2	118	0.568179	2.17808	2.17808	28714	0.906034	56
chr15	19774582	20080162	1240	3	305580	2	118	0.952696	3.60554	3.60554	28714	0.906034	56
chr15	19774582	20080162	1263	3	305580	2	118	0.830256	3.32586	3.32586	28714	0.906034	56
chr15	19774582	20080162	1272	3	305580	2	118	0.885491	3.31528	3.31528	28714	0.906034	56
chr15	19774582	20080162	1280	3	305580	2	118	0.649157	2.56026	2.56026	28714	0.906034	56
chr15	19774582	20080162	1340	3	305580	2	118	0.777333	2.97228	2.97228	28714	0.906034	56
chr15	19774582	20080162	1367	3	305580	2	118	0.765057	2.49481	2.49481	28714	0.906034	56
chr15	19774582	20080162	1369	3	305580	2	118	0.766693	4.02525	4.02525	28714	0.906034	56
chr15	19774582	20080162	1712	3	305580	2	118	0.795902	2.56408	2.56408	28714	0.906034	56
chr15	19774582	20080162	2286	3	305580	2	118	0.56309	2.84016	2.84016	28714	0.906034	56
chr15	19774582	20080162	2330	3	305580	2	118	0.895445	3.54926	3.54926	28714	0.906034	56
chr15	19774582	20080162	2333	3	305580	2	118	0.741063	3.01014	3.01014	28714	0.906034	56
chr15	19774582	20080162	2341	3	305580	2	118	0.7485	2.29736	2.29736	28714	0.906034	56
chr15	19774582	20080162	2397	3	305580	2	118	0.589559	2.46891	2.46891	28714	0.906034	56
chr15	19774582	20080162	2407	3	305580	2	118	0.600129	2.45103	2.45103	28714	0.906034	56
chr15	19774582	20080162	2522	3	305580	2	118	0.807228	2.34378	2.34378	28714	0.906034	56
chr15	19774582	20080162	2624	3	305580	2	118	0.925922	3.13968	3.13968	28714	0.906034	56
chr15	19774582	20080162	2715	3	305580	2	118	0.785908	2.03344	2.03344	28714	0.906034	56
chr15	19774582	20080162	2738	3	305580	2	118	0.861229	3.4749	3.4749	28714	0.906034	56
chr15	19774582	20080162	2766	3	305580	2	118	0.818668	2.9212	2.9212	28714	0.906034	56
chr15	19774582	20080162	2811	3	305580	2	118	0.629301	2.29079	2.29079	28714	0.906034	56
chr15	19774582	20080162	2833	3	305580	2	118	0.586903	2.4009	2.4009	28714	0.906034	56
chr15	19774582	20080162	2958	3	305580	2	118	0.527697	2.33673	2.33673	28714	0.906034	56
chr15	19774582	20080162	2963	3	305580	2	118	0.590557	2.6252	2.6252	28714	0.906034	56
chr15	19774582	20080162	2967	3	305580	2	118	0.577332	2.14564	2.14564	28714	0.906034	56
chr15	19774582	20080162	3465	3	305580	2	118	0.633148	2.12771	2.12771	28714	0.906034	56
chr15	19774582	20080162	3486	3	305580	2	118	0.840407	3.26953	3.26953	28714	0.906034	56
chr15	19774582	20080162	2881	3	305580	2	118	0.902781	3.55206	3.55206	28714	0.906034	56
chr15	19774582	20080162	3518	3	305580	2	118	0.559553	2.16726	2.16726	28714	0.906034	56
chr15	19774582	20080162	3657	3	305580	2	118	0.941593	3.19504	3.19504	28714	0.906034	56
chr15	19774582	20080162	W_134_291997A06	3	305580	2	118	0.42799	1.83325	1.83325	28714	0.906034	56
chr15	19774582	20080162	W_139_291997A07	3	305580	2	118	0.710921	1.98904	1.98904	28714	0.906034	56
chr15	19774582	20080162	W_113_291997A04	3	305580	2	118	0.643641	2.97739	2.97739	28714	0.906034	56
chr15	19774582	20080162	W_302_293343A03	3	305580	2	118	0.711966	2.03357	2.03357	28714	0.906034	56
chr15	19774582	20080162	W_314_292570SA03	3	305580	2	118	1.03447	3.70538	3.70538	28714	0.906034	56
chr15	19774582	20080162	W_315_292570SA04	3	305580	2	118	0.717076	3.07045	3.07045	28714	0.906034	56
chr15	19774582	20080162	W_325_292607SA02	3	305580	2	118	0.506429	2.08783	2.08783	28714	0.906034	56
chr15	19774582	20080162	W_330_292607SA04	3	305580	2	118	0.542192	2.45618	2.45618	28714	0.906034	56
chr15	19774582	20080162	W_68_291997A01	3	305580	2	118	0.556258	2.36256	2.36256	28714	0.906034	56
chr15	19774582	20080162	W_347_352823SA04	3	305580	2	118	0.497502	1.65027	1.65027	28714	0.906034	56
chr5	86238011	86542776	W_362_292544A07	3	304765	2	10	0.464165	2.07962	2.07962	303723	0.00341903	0
chr1	244650986	244955103	W_428_353328A12	3	304117	2	10	0.822916	2.10485	2.10485	295455	0.0284825	0
chr9	6440025	6743704	1004	1	303679	0	10	-0.554806	-2.21817	2.21817	302075	0.00528189	0
chr5	76085361	76388939	W457_353278A05	3	303578	2	10	0.735227	2.14734	2.14734	303578	0	0
chr8	39376539	39679456	1395	1	302917	0	10	-0.505422	-2.07308	2.07308	299995	0.00964621	4
chr8	39376539	39679456	956	1	302917	0	10	-0.696548	-2.70814	2.70814	299995	0.00964621	4
chr5	76455787	76758671	W_362_292544A07	3	302884	2	10	0.491633	2.20632	2.20632	302884	0	0
chr15	19774581	20077257	W456_353278A04	3	302676	2	117	0.470534	2.19353	2.19353	28671	0.905275	56
chr15	19774581	20077257	W_415_353164SA11	3	302676	2	117	0.361299	1.83596	1.83596	28671	0.905275	56
chr15	19774581	20077257	W437_352816A09	3	302676	2	117	0.519681	1.67434	1.67434	28671	0.905275	56
chr15	19774581	20077257	W457_353278A05	3	302676	2	117	0.610133	1.93514	1.93514	28671	0.905275	56
chr15	19774582	20077258	1201	3	302676	2	117	0.532069	2.21819	2.21819	28671	0.905275	56
chr15	19774582	20077258	1806	3	302676	2	117	0.578816	2.32468	2.32468	28671	0.905275	56
chr3	180528469	180830985	2293	1	302516	0	10	-0.417745	-2.15999	2.15999	297957	0.0150703	0
chr3	180427303	180729717	2330	1	302414	0	10	-0.465832	-2.05359	2.05359	287138	0.0505135	0
chr3	65694595	65996982	W_367_294495A01	3	302387	2	10	0.631641	2.59154	2.59154	302387	0	0
chr3	180494962	180796948	3514	1	301986	0	10	-0.465225	-2.48353	2.48353	297427	0.0150967	0
chr3	180494962	180796948	1257	1	301986	0	10	-0.459122	-2.02289	2.02289	297427	0.0150967	0
chr2	81940168	82242133	W440_352816A12	3	301965	2	10	0.769768	2.17794	2.17794	301965	0	0
chr1	75335938	75637860	W_347_352823SA04	3	301922	2	10	0.738673	2.51263	2.51263	301922	0	0
chr6	32586503	32888412	W_357_292544A02	3	301909	2	10	0.499121	2.14757	2.14757	274979	0.0891991	1
chr6	32586504	32888413	2753	3	301909	2	10	0.443254	2.06157	2.06157	274979	0.0891991	1
chr2	120955581	121257457	922	3	301876	2	15	0.481873	2.20296	2.20296	301876	0	0
chr15	19774581	20076089	W_408_353164SA04	3	301508	2	116	0.514652	2.71198	2.71198	28671	0.904908	56
chr15	19774581	20076089	W438_352816A10	3	301508	2	116	0.676037	2.66416	2.66416	28671	0.904908	56
chr15	19774581	20076089	W439_352816A11	3	301508	2	116	0.822316	2.5257	2.5257	28671	0.904908	56
chr15	19774581	20076089	W472_352812A08	3	301508	2	116	0.700495	2.10022	2.10022	28671	0.904908	56
chr15	19774581	20076089	W_407_353164SA03	3	301508	2	116	0.437594	1.71758	1.71758	28671	0.904908	56
chr15	19774582	20076090	816	3	301508	2	116	0.636315	1.64923	1.64923	28671	0.904908	56
chr15	19774582	20076090	1411	3	301508	2	116	0.592946	1.90889	1.90889	28671	0.904908	56
chr15	19774582	20076090	2448	3	301508	2	116	0.503297	1.58669	1.58669	28671	0.904908	56
chr15	19774582	20076090	2824	3	301508	2	116	0.411043	1.95543	1.95543	28671	0.904908	56
chr15	19774582	20076090	2876	3	301508	2	116	0.683686	2.41031	2.41031	28671	0.904908	56
chr15	19774582	20076090	1263	3	301508	2	116	0.718701	2.43122	2.43122	28671	0.904908	56
chr15	19774582	20076090	3383	3	301508	2	116	1.01321	2.59691	2.59691	28671	0.904908	56
chr15	19774582	20076090	W_320_292570SA09	3	301508	2	116	0.915094	2.79407	2.79407	28671	0.904908	56
chr15	19774582	20076090	W_324_292607SA01	3	301508	2	116	0.670357	2.53956	2.53956	28671	0.904908	56
chr15	19774582	20076090	W_346_352823SA03	3	301508	2	116	0.449909	2.00577	2.00577	28671	0.904908	56
chr16	32228307	32521019	1409	3	292712	2	92	0.787562	1.88318	1.88318	109905	0.624529	20
chr22	15228108	15520669	W_380_292208A02	3	292561	2	10	0.674873	2.05244	2.05244	7182	0.975451	8
chr16	32228307	32517918	2407	3	289611	2	81	0.526211	1.69569	1.69569	109905	0.620508	20
chr15	19792419	20080162	1319	3	287743	2	117	0.50733	2.07392	2.07392	28714	0.90021	57
chr15	19774581	20061403	W_366_292544A11	3	286822	2	115	0.435654	1.79289	1.79289	28633	0.900172	57
chr15	19774581	20061403	W444_352822A04	3	286822	2	115	0.473672	1.96332	1.96332	28633	0.900172	57
chr15	19774582	20061404	2824	3	286822	2	115	0.418359	1.84954	1.84954	28633	0.900172	57
chr15	19774582	20061404	2893	3	286822	2	115	0.572853	1.85189	1.85189	28633	0.900172	57
chr15	19774582	20061404	1284	3	286822	2	115	0.747525	2.88382	2.88382	28633	0.900172	57
chr15	19774582	20061404	2236	3	286822	2	115	0.719421	2.53496	2.53496	28633	0.900172	57
chr15	19774582	20061404	2972	3	286822	2	115	0.545156	2.56937	2.56937	28633	0.900172	57
chr15	19774582	20061404	W_323_292570SA12	3	286822	2	115	0.562254	1.77304	1.77304	28633	0.900172	57
chr15	19774582	20059874	2244	3	285292	2	114	0.391733	1.94456	1.94456	28633	0.899636	57
chr15	19774582	20059874	1840	3	285292	2	114	0.670925	2.90128	2.90128	28633	0.899636	57
chr15	19774582	20059874	2525	3	285292	2	114	0.789092	2.55915	2.55915	28633	0.899636	57
chr15	19774582	20059854	2602	3	285272	2	113	0.535733	1.7127	1.7127	28633	0.899629	57
chr15	19774582	20057201	10P	3	282619	2	112	0.736348	1.51704	1.51704	28633	0.898687	57
chr8	39212098	39493609	2803	1	281511	0	14	-1.02547	-3.74442	3.74442	278589	0.0103797	5
chr8	39212098	39493609	2971	1	281511	0	14	-0.873207	-2.75622	2.75622	278589	0.0103797	5
chr8	12200152	12481017	1403	1	280865	0	14	-0.443231	-1.97797	1.97797	0	1	0
chr11	50459612	50737156	1342	3	277544	2	13	0.321045	1.53988	1.53988	277544	0	12
chr11	50447868	50721933	2803	3	274065	2	14	0.463979	1.65593	1.65593	274065	0	12
chr15	20799643	21065941	875	3	266298	2	13	0.52269	1.85227	1.85227	0	1	0
chr1	103971959	104235505	731	3	263546	2	13	0.603409	2.47822	2.47822	NA	NA	4
chr15	19818575	20080161	W474_352812A10	3	261586	2	113	0.9112	3.24344	3.24344	28714	0.890231	57
chr22	23971682	24232818	922	1	261136	0	13	-0.523216	-2.01194	2.01194	70992	0.728142	101
chr6	32578246	32837978	2803	3	259732	2	13	0.536893	2.07732	2.07732	232802	0.103684	1
chr3	90318826	90578287	922	3	259461	2	13	0.526837	2.52949	2.52949	185198	0.28622	2
chr11	50469859	50721933	922	3	252074	2	13	0.507988	2.16875	2.16875	252074	0	12
chr7	149371587	149616154	1367	3	244567	2	11	0.964896	2.19894	2.19894	0	1	0
chr11	50493234	50737156	1287	1	243922	0	12	-0.398207	-1.75262	1.75262	243922	0	0
chr16	61729858	61972386	2803	1	242528	0	12	-0.716044	-2.74622	2.74622	241033	0.00616424	0
chr2	242516078	242750174	2803	1	234096	0	12	-1.44238	-5.33284	5.33284	122045	0.478654	193
chr15	19846703	20080161	W470_352812A06	3	233458	2	101	0.60967	2.72376	2.72376	28714	0.877006	57
chr15	19846703	20080161	W469_352812A05	3	233458	2	101	0.627423	1.74572	1.74572	28714	0.877006	57
chr15	19846704	20080162	2479	3	233458	2	101	0.454263	1.80359	1.80359	28714	0.877006	57
chr15	19846704	20080162	924	3	233458	2	101	0.836472	2.5924	2.5924	28714	0.877006	57
chr15	19846704	20080162	1149	3	233458	2	101	0.813684	2.38904	2.38904	28714	0.877006	57
chr15	19846704	20080162	1207	3	233458	2	101	0.496984	2.10757	2.10757	28714	0.877006	57
chr15	19846704	20080162	1287	3	233458	2	101	0.668887	2.84478	2.84478	28714	0.877006	57
chr15	19846704	20080162	1305	3	233458	2	101	0.736646	2.95588	2.95588	28714	0.877006	57
chr15	19846704	20080162	2564	3	233458	2	101	0.84993	2.84176	2.84176	28714	0.877006	57
chr15	19846704	20080162	2568	3	233458	2	101	0.661522	2.37228	2.37228	28714	0.877006	57
chr15	19846704	20080162	2959	3	233458	2	101	0.567745	2.63509	2.63509	28714	0.877006	57
chr15	19846704	20080162	3536	3	233458	2	101	0.665309	2.95845	2.95845	28714	0.877006	57
chr15	19846704	20080162	744	3	233458	2	101	0.742738	2.19804	2.19804	28714	0.877006	57
chr15	19846704	20080162	908	3	233458	2	101	0.861717	3.57348	3.57348	28714	0.877006	57
chr15	19846704	20080162	W_305_293343A06	3	233458	2	101	0.591524	1.89734	1.89734	28714	0.877006	57
chr15	19846704	20080162	W_311_293343A12	3	233458	2	101	0.784734	1.83368	1.83368	28714	0.877006	57
chr15	19846704	20080162	W_329_292607SA03	3	233458	2	101	0.526526	2.13224	2.13224	28714	0.877006	57
chr5	714831	944894	915	3	230063	2	47	0.695622	1.56381	1.56381	59750	0.740289	2
chr15	19846703	20076089	W455_353278A03	3	229386	2	99	0.61835	2.30939	2.30939	28671	0.87501	57
chr15	19846704	20076090	2244	3	229386	2	99	0.370526	1.68479	1.68479	28671	0.87501	57
chr15	19846704	20076090	908	3	229386	2	99	0.776935	2.46133	2.46133	28671	0.87501	57
chr6	32712475	32941587	816	3	229112	2	12	0.426499	2.01668	2.01668	228075	0.00452617	0
chr15	22072767	22297159	3465	1	224392	0	14	-0.625321	-2.50335	2.50335	21	0.999906	5
chr15	19857758	20080162	2229	3	222404	2	99	0.643258	1.95923	1.95923	28714	0.870893	43
chr15	19857758	20080162	2235	3	222404	2	99	0.608038	1.89964	1.89964	28714	0.870893	43
chr15	19857758	20080162	3482	3	222404	2	99	0.390477	1.68756	1.68756	28714	0.870893	43
chr15	19857758	20080162	865	3	222404	2	99	0.859812	2.25633	2.25633	28714	0.870893	43
chr16	33703025	33921496	2803	3	218471	2	11	0.632338	1.9809	1.9809	94778	0.566176	1
chr17	18868722	19084937	1004	1	216215	0	11	-0.531714	-2.12593	2.12593	3689	0.982938	2
chr15	20850488	21065941	1403	3	215453	2	11	0.455365	1.95494	1.95494	0	1	0
chr16	32173378	32388146	W_320_292570SA09	1	214768	0	24	-0.543967	-1.55757	1.55757	0	1	4
chr15	19846704	20061404	2435	3	214700	2	98	0.638694	1.98986	1.98986	28633	0.866637	57
chr15	19846704	20061404	2250	3	214700	2	98	0.410989	1.54448	1.54448	28633	0.866637	57
chr15	19865595	20080162	1260	3	214567	2	97	0.590516	2.57436	2.57436	28714	0.866177	43
chr15	19866511	20080162	3018	3	213651	2	96	0.415425	1.8042	1.8042	28714	0.865603	43
chr15	19846704	20059874	3404	3	213170	2	97	0.394605	1.6364	1.6364	28633	0.86568	57
chr15	19846704	20059874	3632	3	213170	2	97	0.476784	1.57365	1.57365	28633	0.86568	57
chr15	19849056	20061404	2756	3	212348	2	97	0.415796	1.92571	1.92571	28633	0.86516	57
chr22	18536301	18748557	2811	3	212256	2	21	0.458332	1.5091	1.5091	104059	0.509748	0
chr21	9723953	9935266	1349	3	211313	2	11	0.631487	2.49845	2.49845	158872	0.248167	0
chr5	70441720	70650796	922	3	209076	2	10	0.638216	2.8687	2.8687	0	1	0
chr5	70441720	70650796	1403	3	209076	2	10	0.481539	2.3254	2.3254	0	1	0
chr15	19869177	20076090	W_353_352823SA10	3	206913	2	93	0.46709	1.95995	1.95995	28671	0.861435	43
chr5	712238	918788	2478	3	206550	2	24	0.568715	1.72106	1.72106	38999	0.811189	2
chr1	144337333	144543291	2810	1	205958	0	118	-0.733605	-2.63082	2.63082	122091	0.407204	6
chr1	144337333	144542096	908	1	204763	0	115	-0.640459	-2.02919	2.02919	122091	0.403745	6
chr4	70064662	70268157	893	1	203495	0	87	-0.417143	-1.52463	1.52463	4472	0.978024	0
chr5	717373	920711	2435	3	203338	2	24	0.532297	1.95339	1.95339	35787	0.824002	2
chr10	47006155	47209095	W470_352812A06	3	202940	2	28	0.460437	2.18036	2.18036	31362	0.845462	340
chr10	47006155	47209095	W_425_353328A09	3	202940	2	28	0.327484	1.6529	1.6529	31362	0.845462	340
chr10	47006155	47209095	W471_352812A07	3	202940	2	28	0.444602	1.51371	1.51371	31362	0.845462	340
chr10	47006156	47209096	889	3	202940	2	28	0.845652	2.56468	2.56468	31362	0.845462	340
chr10	47006156	47209096	908	3	202940	2	28	0.47764	1.65875	1.65875	31362	0.845462	340
chr10	47006156	47209096	1047	3	202940	2	28	0.608966	1.71258	1.71258	31362	0.845462	340
chr10	47006156	47209096	1163	3	202940	2	28	0.377635	1.51965	1.51965	31362	0.845462	340
chr10	47006156	47209096	1207	3	202940	2	28	0.31167	1.52295	1.52295	31362	0.845462	340
chr10	47006156	47209096	1208	3	202940	2	28	0.333465	1.61325	1.61325	31362	0.845462	340
chr10	47006156	47209096	2300	3	202940	2	28	0.896706	1.83079	1.83079	31362	0.845462	340
chr10	47006156	47209096	2382	3	202940	2	28	0.674321	1.9104	1.9104	31362	0.845462	340
chr10	47006156	47209096	2564	3	202940	2	28	0.468456	1.72013	1.72013	31362	0.845462	340
chr10	47006156	47209096	2774	3	202940	2	28	0.468935	1.68967	1.68967	31362	0.845462	340
chr10	47006156	47209096	3482	3	202940	2	28	0.424902	1.89094	1.89094	31362	0.845462	340
chr10	47006156	47209096	3655	3	202940	2	28	0.614114	1.56747	1.56747	31362	0.845462	340
chr10	47006156	47209096	W_317_292570SA06	3	202940	2	28	0.493575	2.10762	2.10762	31362	0.845462	340
chr10	47006156	47209096	W_330_292607SA04	3	202940	2	28	0.536042	2.6314	2.6314	31362	0.845462	340
chr10	47006156	47209096	W_322_292570SA11	3	202940	2	28	0.44037	1.68966	1.68966	31362	0.845462	340
chr10	47006156	47209096	W_344_352823SA01	3	202940	2	28	0.476302	1.8585	1.8585	31362	0.845462	340
chr5	717373	919336	2517	3	201963	2	23	0.75917	2.78185	2.78185	34412	0.829612	2
chr7	143526201	143728123	816	3	201922	2	10	0.581651	2.38892	2.38892	24819	0.877086	2
chr7	143526201	143728123	875	3	201922	2	10	0.670737	2.52686	2.52686	24819	0.877086	2
chr4	70060163	70261759	W472_352812A08	1	201596	0	91	-0.672915	-1.97843	1.97843	4472	0.977817	0
chr5	717373	918788	1319	3	201415	2	22	0.46663	2.1019	2.1019	33864	0.83187	2
chr5	717373	918788	1395	3	201415	2	22	0.674317	2.7964	2.7964	33864	0.83187	2
chr15	19879074	20080161	W_368_294495A02	3	201087	2	89	0.550486	1.81974	1.81974	28714	0.857206	42
chr15	19875551	20076090	2478	3	200539	2	92	0.911362	2.28952	2.28952	28671	0.85703	42
chr22	18548151	18748557	2409	3	200406	2	20	0.380093	1.5822	1.5822	92209	0.539889	0
chr22	18548151	18748557	2250	3	200406	2	20	0.439985	1.52104	1.52104	92209	0.539889	0
chr5	730867	931238	2824	3	200371	2	30	0.573433	2.24663	2.24663	32820	0.836204	2
chr1	103907077	104105859	875	3	198782	2	10	0.747954	2.99116	2.99116	20822	0.895252	29
chr9	42675316	42873209	875	3	197893	2	10	0.640473	2.29337	2.29337	0	1	0
chr5	717373	913509	1114	3	196136	2	19	0.663948	2.32802	2.32802	28585	0.854259	2
chr15	19865595	20061404	2609	3	195809	2	94	0.555308	2.17557	2.17557	28633	0.853771	57
chr15	19884598	20080162	3650	3	195564	2	86	0.416902	1.98738	1.98738	28714	0.853173	38
chr15	19865040	20059874	2572	3	194834	2	94	0.346154	1.54778	1.54778	28633	0.853039	57
chr1	246754120	246948894	W_323_292570SA12	1	194774	0	89	-0.579081	-1.84168	1.84168	96539	0.504354	0
chr1	246754387	246948894	2236	1	194507	0	88	-0.712031	-2.63031	2.63031	96272	0.505046	0
chr8	72220494	72414907	2834	1	194413	0	10	-0.940355	-2.07524	2.07524	194413	0	0
chr15	19865595	20059874	3481	3	194279	2	93	0.375387	1.9254	1.9254	28633	0.852619	57
chr15	19886398	20080161	W_400_292543A08	3	193763	2	85	0.803413	2.96552	2.96552	28714	0.851809	38
chr15	19886399	20080162	2266	3	193763	2	85	0.626958	2.53342	2.53342	28714	0.851809	38
chr15	19886399	20080162	2370	3	193763	2	85	0.738498	2.84564	2.84564	28714	0.851809	38
chr15	19886399	20080162	2774	3	193763	2	85	0.426894	1.55679	1.55679	28714	0.851809	38
chr15	19886399	20080162	3040	3	193763	2	85	0.812805	3.03082	3.03082	28714	0.851809	38
chr1	141477606	141670435	875	3	192829	2	10	0.425409	1.74913	1.74913	355	0.998159	0
chr5	730866	923607	W447_352822A07	3	192741	2	23	0.460519	2.62037	2.62037	25190	0.869306	2
chr9	66654488	66846890	875	3	192402	2	10	0.476794	1.70351	1.70351	0	1	0
chr10	46368595	46560519	W470_352812A06	3	191924	2	61	0.446493	2.11373	2.11373	174844	0.0889936	3
chr10	46368595	46560519	W444_352822A04	3	191924	2	61	0.427626	1.72291	1.72291	174844	0.0889936	3
chr10	46368596	46560520	2293	3	191924	2	61	0.364693	1.87953	1.87953	174845	0.0889883	3
chr10	46368596	46560520	2315	3	191924	2	61	0.647153	1.95223	1.95223	174845	0.0889883	3
chr10	46368596	46560520	2525	3	191924	2	61	0.442818	1.5081	1.5081	174845	0.0889883	3
chr10	46368596	46560520	2830	3	191924	2	61	0.560374	1.9533	1.9533	174845	0.0889883	3
chr10	46368596	46560520	3486	3	191924	2	61	0.409898	1.84054	1.84054	174845	0.0889883	3
chr10	46368596	46560520	3536	1	191924	0	61	-0.294147	-1.58772	1.58772	174845	0.0889883	0
chr10	46368596	46560520	908	3	191924	2	61	0.340944	1.56397	1.56397	174845	0.0889883	3
chr10	46368596	46560520	889	3	191924	2	61	0.86163	2.61448	2.61448	174845	0.0889883	3
chr10	46368596	46560520	2409	3	191924	2	61	0.472224	2.05722	2.05722	174845	0.0889883	3
chr10	46368596	46560520	W_317_292570SA06	3	191924	2	61	0.440508	1.87825	1.87825	174845	0.0889883	3
chr10	46368596	46560520	W_322_292570SA11	3	191924	2	61	0.406828	1.55783	1.55783	174845	0.0889883	3
chr10	46368596	46560520	W_347_352823SA04	3	191924	2	61	0.457419	1.50797	1.50797	174845	0.0889883	3
chr16	32186305	32376940	W_346_352823SA03	1	190635	0	21	-0.400822	-1.57037	1.57037	0	1	2
chr5	714831	904688	3437	3	189857	2	19	1.22309	4.81058	4.81058	22306	0.882512	2
chr15	19886399	20076090	W_343_292607SA12	3	189691	2	83	0.75358	2.54231	2.54231	28671	0.848854	39
chr10	46368596	46557601	1060	3	189005	2	59	0.47412	1.78259	1.78259	171926	0.0903627	3
chr9	67108448	67295987	2803	3	187539	2	10	0.520902	1.7585	1.7585	0	1	0
chr9	46160630	46348047	875	3	187417	2	10	0.435322	1.55405	1.55405	0	1	0
chr22	18562002	18748556	W_419_353328A03	3	186554	2	18	0.468611	1.56521	1.56521	78358	0.579971	0
chr22	18562002	18748556	W444_352822A04	3	186554	2	18	0.397426	1.61663	1.61663	78358	0.579971	0
chr22	18562002	18748556	W450_352822A10	3	186554	2	18	0.406673	1.54436	1.54436	78358	0.579971	0
chr22	18562003	18748557	793	3	186554	2	18	1.03866	1.51597	1.51597	78357	0.579977	0
chr22	18562003	18748557	2766	3	186554	2	18	0.580807	1.8826	1.8826	78357	0.579977	0
chr16	33516832	33703025	2963	3	186193	2	92	0.380503	1.61657	1.61657	9914	0.946754	1
chr15	19875551	20061404	1358	3	185853	2	91	0.570359	1.78707	1.78707	28633	0.845937	42
chr9	69559741	69745220	875	3	185479	2	10	0.447225	1.59695	1.59695	0	1	0
chr7	61364850	61549677	875	3	184827	2	10	0.69242	2.60861	2.60861	100687	0.455237	3
chr7	61364850	61549677	922	3	184827	2	10	0.481127	2.03038	2.03038	100687	0.455237	3
chr7	61364850	61549677	1004	3	184827	2	10	0.434501	1.82803	1.82803	100687	0.455237	3
chr7	61364850	61549677	2803	3	184827	2	10	0.457543	1.59835	1.59835	100687	0.455237	3
chr3	90393788	90578287	875	3	184499	2	10	0.483264	2.13199	2.13199	183647	0.00461791	2
chr15	32440474	32624385	922	1	183911	0	10	-0.50348	-2.11389	2.11389	22021	0.880263	84
chr22	18565060	18748557	1102	3	183497	2	17	0.396982	1.56153	1.56153	75300	0.589639	0
chr16	32208242	32388145	W_422_353328A06	1	179903	0	21	-0.702976	-1.7199	1.7199	0	1	3
chr16	32208242	32388145	W458_353278A06	1	179903	0	21	-0.552385	-1.84247	1.84247	0	1	3
chr16	32358314	32538192	3395	3	179878	2	268	0.480009	1.94509	1.94509	113412	0.369506	63
chr15	19869176	20048840	W_426_353328A10	3	179664	2	82	0.374158	1.55319	1.55319	28633	0.84063	51
chr15	19884598	20059854	W_307_293343A08	3	175256	2	81	0.43294	1.51013	1.51013	28633	0.836622	40
chr15	19886399	20061404	2868	3	175005	2	82	0.618976	2.27438	2.27438	28633	0.836388	39
chr5	730866	904687	W456_353278A04	3	173821	2	16	0.553448	2.54068	2.54068	6270	0.963928	2
chr15	19886399	20059874	2266	3	173475	2	81	0.641313	2.50183	2.50183	28633	0.834945	39
chr15	19886398	20059853	W_421_353328A05	3	173455	2	80	0.413219	1.84976	1.84976	28633	0.834925	39
chr15	19886399	20059854	3462	3	173455	2	80	0.525422	1.57877	1.57877	28633	0.834925	39
chr7	69876932	70049813	1102	3	172881	2	38	0.433133	1.99197	1.99197	172881	0	0
chr1	246776970	246948894	1182	1	171924	0	86	-0.647541	-2.31077	2.31077	91938	0.46524	0
chr1	246776970	246948894	3482	1	171924	0	86	-0.682178	-2.89693	2.89693	91938	0.46524	0
chr15	21906465	22077090	1840	1	170625	0	14	-0.382826	-1.92419	1.92419	2447	0.985659	26
chr5	717373	887256	1342	3	169883	2	17	0.618637	2.97732	2.97732	19078	0.887699	2
chr5	717373	887256	2479	3	169883	2	17	0.680032	3.10666	3.10666	19078	0.887699	2
chr5	717373	887256	2525	3	169883	2	17	0.815266	2.70841	2.70841	19078	0.887699	2
chr10	46391938	46560520	1047	3	168582	2	60	0.710099	2.00331	2.00331	167493	0.00645976	3
chr10	46391938	46560520	2510	3	168582	2	60	0.55067	2.13275	2.13275	167493	0.00645976	3
chr10	46391938	46560520	2857	3	168582	2	60	0.561647	2.39893	2.39893	167493	0.00645976	3
chr10	46391938	46560520	3482	3	168582	2	60	0.611745	2.74323	2.74323	167493	0.00645976	3
chr10	46391938	46560520	1163	3	168582	2	60	0.481552	1.94192	1.94192	167493	0.00645976	3
chr10	46391938	46560520	1554	3	168582	2	60	0.494936	1.63345	1.63345	167493	0.00645976	3
chr10	46391938	46560520	2342	3	168582	2	60	0.605811	1.64231	1.64231	167493	0.00645976	3
chr10	46391938	46560520	2382	3	168582	2	60	0.539049	1.52323	1.52323	167493	0.00645976	3
chr10	46391938	46560520	2493	3	168582	2	60	0.609993	1.78188	1.78188	167493	0.00645976	3
chr10	46391938	46560520	2266	3	168582	2	60	0.438159	1.83962	1.83962	167493	0.00645976	3
chr10	46391938	46560520	2877	3	168582	2	60	0.366932	1.52789	1.52789	167493	0.00645976	3
chr10	47006156	47173905	3481	3	167749	2	27	0.382786	1.88681	1.88681	31358	0.813066	344
chr16	32369114	32535901	1060	3	166787	2	258	0.721838	2.04242	2.04242	113412	0.320019	69
chr15	19909508	20076089	W454_353278A02	3	166581	2	82	0.649135	2.7499	2.7499	28671	0.827886	28
chr15	19909508	20076089	W434_352816A06	3	166581	2	82	0.360315	1.72095	1.72095	28671	0.827886	28
chr15	19909508	20076089	W448_352822A08	3	166581	2	82	0.5484	1.746	1.746	28671	0.827886	28
chr16	32394023	32560267	W451_352822A11	3	166244	2	351	0.453593	1.56351	1.56351	113412	0.317798	66
chr10	46391938	46557601	1369	1	165663	0	58	-0.260249	-1.56376	1.56376	164574	0.00657359	0
chr16	33253461	33417331	1149	3	163870	2	79	0.620467	1.64479	1.64479	0	1	0
chr16	33253461	33417331	1840	3	163870	2	79	0.385762	1.58435	1.58435	0	1	0
chr16	33253461	33417331	2967	3	163870	2	79	0.466726	1.65003	1.65003	0	1	0
chr16	33516667	33678189	3404	3	161522	2	92	0.431212	1.64602	1.64602	10079	0.9376	1
chr16	32367746	32528341	2572	3	160595	2	140	0.379366	1.57785	1.57785	110985	0.308914	71
chr10	47006156	47166280	2450	3	160124	2	26	0.578678	2.27319	2.27319	30030	0.812458	345
chr1	143810679	143970711	893	1	160032	0	25	-0.459164	-1.77617	1.77617	19033	0.881068	0
chr10	46401731	46560520	2556	3	158789	2	59	0.362337	1.51078	1.51078	157700	0.00685816	3
chr10	47006156	47164549	2525	3	158393	2	25	0.580329	1.86798	1.86798	28299	0.821337	345
chr10	47006156	47164549	W_346_352823SA03	3	158393	2	25	0.360674	1.63291	1.63291	28299	0.821337	345
chr16	22464338	22622184	2517	1	157846	0	17	-0.435534	-1.8812	1.8812	89423	0.433479	1
chr1	143813383	143970710	W_410_353164SA06	1	157327	0	22	-0.491913	-1.6647	1.6647	16329	0.89621	0
chr1	143813383	143970710	W_422_353328A06	1	157327	0	22	-0.599891	-1.58259	1.58259	16329	0.89621	0
chr1	143813384	143970711	3469	1	157327	0	22	-0.478825	-1.59315	1.59315	16328	0.896216	0
chr5	717373	874583	1280	3	157210	2	16	0.683147	2.95762	2.95762	18707	0.881006	2
chr5	717373	874583	3441	3	157210	2	16	0.754587	3.30058	3.30058	18707	0.881006	2
chr5	717373	874365	1173	3	156992	2	15	0.823221	2.48072	2.48072	18489	0.88223	2
chr22	18513862	18670691	2333	3	156829	2	18	0.416912	1.66506	1.66506	104980	0.330608	0
chr16	32367746	32522944	2446	3	155198	2	103	0.850399	2.37448	2.37448	109905	0.29184	71
chr22	18594769	18748556	W437_352816A09	3	153787	2	12	0.709003	1.89391	1.89391	45591	0.703545	0
chr22	18594769	18748556	W467_352812A03	3	153787	2	12	0.559609	1.7881	1.7881	45591	0.703545	0
chr22	18594769	18748556	W470_352812A06	3	153787	2	12	0.468508	1.96441	1.96441	45591	0.703545	0
chr10	47006156	47158681	2493	3	152525	2	24	0.571238	1.66536	1.66536	22431	0.852936	345
chr5	717373	869813	801	3	152440	2	13	1.09736	3.52079	3.52079	16665	0.890678	2
chr5	717373	869813	3465	3	152440	2	13	1.36963	5.345	5.345	16665	0.890678	2
chr1	143812760	143965029	W_320_292570SA09	1	152269	0	22	-0.498161	-1.64524	1.64524	16952	0.888671	0
chr10	47006156	47158130	2525	3	151974	2	23	0.481561	1.6368	1.6368	21880	0.856028	345
chr16	32369114	32521074	1340	3	151960	2	79	0.502695	1.76757	1.76757	109905	0.27675	71
chr16	33526527	33678189	W_315_292570SA04	1	151662	0	41	-0.359053	-1.6507	1.6507	6715	0.955724	0
chr5	781141	931238	2824	3	150097	2	28	0.535878	1.98543	1.98543	31515	0.790036	2
chr16	32388141	32538192	1342	3	150051	2	261	0.381678	1.6092	1.6092	113412	0.244177	70
chr1	143820915	143970710	W_424_353328A08	1	149795	0	19	-0.435056	-1.54938	1.54938	8797	0.941273	0
chr1	143820916	143970711	1012	1	149795	0	19	-0.435547	-1.61615	1.61615	8796	0.94128	0
chr1	143820916	143970711	1284	1	149795	0	19	-0.430869	-1.65849	1.65849	8796	0.94128	0
chr1	143815248	143965029	1012	1	149781	0	20	-0.451685	-1.50299	1.50299	14464	0.903432	0
chr16	33529219	33678189	956	1	148970	0	34	-0.371903	-1.75202	1.75202	4023	0.972995	0
chr16	32388146	32537110	2972	3	148964	2	256	0.372152	1.54336	1.54336	113412	0.238662	70
chr22	18599601	18748556	W471_352812A07	3	148955	2	11	0.561558	1.67188	1.67188	40759	0.726367	0
chr22	18599602	18748557	2620	3	148955	2	11	0.487634	1.6059	1.6059	40758	0.726374	0
chr22	18599602	18748557	2963	3	148955	2	11	0.399593	1.9399	1.9399	40758	0.726374	0
chr22	18599602	18748557	3650	3	148955	2	11	0.362757	1.56646	1.56646	40758	0.726374	0
chr16	32369114	32517733	2369	3	148619	2	65	0.564743	1.72564	1.72564	109905	0.260492	72
chr16	32369114	32517733	3651	3	148619	2	65	0.727616	1.97354	1.97354	109905	0.260492	72
chr16	32388141	32535901	2397	3	147760	2	255	0.459286	1.70866	1.70866	113412	0.232458	71
chr16	22464337	22611974	W445_352822A05	1	147637	0	16	-0.604807	-2.40612	2.40612	79213	0.463461	0
chr16	22464337	22611974	W_419_353328A03	1	147637	0	16	-0.542679	-1.78359	1.78359	79213	0.463461	0
chr16	22464337	22611974	W_426_353328A10	1	147637	0	16	-0.538834	-1.96448	1.96448	79213	0.463461	0
chr16	22464338	22611975	2545	1	147637	0	16	-0.641953	-2.08358	2.08358	79214	0.463454	0
chr16	22464338	22611975	2558	1	147637	0	16	-0.781158	-2.88043	2.88043	79214	0.463454	0
chr16	22464338	22611975	3518	1	147637	0	16	-0.442531	-1.93399	1.93399	79214	0.463454	0
chr16	22464338	22611975	W_346_352823SA03	1	147637	0	16	-0.600416	-2.43484	2.43484	79214	0.463454	0
chr22	18603026	18748556	W_415_353164SA11	3	145530	2	10	0.322493	1.64046	1.64046	37334	0.743462	0
chr22	18603027	18748557	2824	3	145530	2	10	0.295913	1.62205	1.62205	37333	0.743469	0
chr22	18603027	18748557	3482	3	145530	2	10	0.387565	1.58868	1.58868	37333	0.743469	0
chr22	18603027	18748557	2881	3	145530	2	10	0.463348	1.96388	1.96388	37333	0.743469	0
chr22	18603027	18748557	W_335_292607SA06	3	145530	2	10	0.421665	1.82426	1.82426	37333	0.743469	0
chr3	196881289	197026388	3514	3	145099	2	53	0.270353	1.5868	1.5868	99972	0.311008	0
chr22	20704352	20847502	2328	3	143150	2	24	0.394139	1.53712	1.53712	137228	0.0413692	36
chr1	246754090	246897172	2517	1	143082	0	88	-2.53031	-6.34227	6.34227	48480	0.661173	0
chr5	745888	887256	1358	3	141368	2	14	0.720021	2.32015	2.32015	4279	0.969731	2
chr5	745888	887256	2863	3	141368	2	14	0.987645	3.10813	3.10813	4279	0.969731	2
chr1	246754120	246894225	W_349_352823SA06	1	140105	0	86	-0.576331	-3.12097	3.12097	48450	0.654188	0
chr16	32376940	32516888	1240	3	139948	2	55	0.707965	1.75454	1.75454	109905	0.214673	71
chr1	246776970	246915513	3478	1	138543	0	85	-0.792126	-3.54517	3.54517	58557	0.577337	0
chr16	33253461	33391819	1287	3	138358	2	41	0.344535	1.59359	1.59359	0	1	0
chr16	33253461	33391819	2244	3	138358	2	41	0.302632	1.54547	1.54547	0	1	0
chr16	33253461	33391819	1369	3	138358	2	41	0.376784	2.38788	2.38788	0	1	0
chr16	33253461	33391819	W_314_292570SA03	3	138358	2	41	0.419696	1.60102	1.60102	0	1	0
chr15	20636615	20774530	W_317_292570SA06	1	137915	0	14	-0.534666	-2.18315	2.18315	6624	0.95197	0
chr10	46368596	46506319	W_224_291997A11	3	137723	2	42	0.410406	1.54878	1.54878	121733	0.116103	1
chr1	246812297	246948894	1047	1	136597	0	81	-0.616881	-1.6949	1.6949	91938	0.32694	0
chr16	21509679	21644402	2774	1	134723	0	24	-0.665085	-2.34872	2.34872	134723	0	20
chr15	19926976	20061404	W_348_352823SA05	3	134428	2	79	0.541517	2.66193	2.66193	26307	0.804304	2
chr16	32388146	32520381	1212	3	132235	2	70	0.871704	2.00896	2.00896	109905	0.168866	72
chr4	70129856	70261760	W_315_292570SA04	1	131904	0	63	-0.372601	-1.74969	1.74969	4472	0.966097	3
chr5	717372	849093	W437_352816A09	3	131721	2	12	0.881008	2.77047	2.77047	15885	0.879404	1
chr5	717372	849093	W462_353278A10	3	131721	2	12	0.857465	2.99645	2.99645	15885	0.879404	1
chr5	717372	849093	W464_353278A12	3	131721	2	12	0.741124	2.8735	2.8735	15885	0.879404	1
chr5	717373	849094	797	3	131721	2	12	0.676699	2.24759	2.24759	15884	0.879412	1
chr5	717373	849094	865	3	131721	2	12	1.18445	3.65111	3.65111	15884	0.879412	1
chr5	717373	849094	889	3	131721	2	12	1.14142	3.8286	3.8286	15884	0.879412	1
chr5	717373	849094	959	3	131721	2	12	0.723204	2.89187	2.89187	15884	0.879412	1
chr5	717373	849094	876	3	131721	2	12	0.660185	1.99194	1.99194	15884	0.879412	1
chr5	717373	849094	1047	3	131721	2	12	0.754856	2.29003	2.29003	15884	0.879412	1
chr5	717373	849094	1121	3	131721	2	12	0.911222	3.19643	3.19643	15884	0.879412	1
chr5	717373	849094	1242	3	131721	2	12	0.600162	2.61631	2.61631	15884	0.879412	1
chr5	717373	849094	1272	3	131721	2	12	0.731156	3.03004	3.03004	15884	0.879412	1
chr5	717373	849094	1554	3	131721	2	12	0.69692	2.63478	2.63478	15884	0.879412	1
chr5	717373	849094	1712	3	131721	2	12	1.50657	5.45622	5.45622	15884	0.879412	1
chr5	717373	849094	2333	3	131721	2	12	0.684432	3.08042	3.08042	15884	0.879412	1
chr5	717373	849094	2342	3	131721	2	12	0.781973	2.32737	2.32737	15884	0.879412	1
chr5	717373	849094	2382	3	131721	2	12	0.993847	3.04926	3.04926	15884	0.879412	1
chr5	717373	849094	2450	3	131721	2	12	0.844503	3.49814	3.49814	15884	0.879412	1
chr5	717373	849094	2510	3	131721	2	12	0.784663	3.11242	3.11242	15884	0.879412	1
chr5	717373	849094	2532	3	131721	2	12	0.620873	2.14918	2.14918	15884	0.879412	1
chr5	717373	849094	2756	3	131721	2	12	0.970477	4.64896	4.64896	15884	0.879412	1
chr5	717373	849094	2810	3	131721	2	12	0.769357	2.91635	2.91635	15884	0.879412	1
chr5	717373	849094	2857	3	131721	2	12	0.893155	3.95869	3.95869	15884	0.879412	1
chr5	717373	849094	2866	3	131721	2	12	0.541178	2.01985	2.01985	15884	0.879412	1
chr5	717373	849094	3017	3	131721	2	12	0.524062	2.57125	2.57125	15884	0.879412	1
chr5	717373	849094	3482	3	131721	2	12	0.792741	3.70689	3.70689	15884	0.879412	1
chr5	717373	849094	3486	3	131721	2	12	1.2273	5.25144	5.25144	15884	0.879412	1
chr5	717373	849094	1012	3	131721	2	12	0.615958	2.31323	2.31323	15884	0.879412	1
chr5	717373	849094	908	3	131721	2	12	0.783391	3.596	3.596	15884	0.879412	1
chr5	717373	849094	2568	3	131721	2	12	0.829928	2.71607	2.71607	15884	0.879412	1
chr16	33253461	33384260	1060	3	130799	2	39	0.576913	1.56267	1.56267	0	1	0
chr16	33518206	33648691	W451_352822A11	3	130485	2	82	0.492327	1.69949	1.69949	9334	0.928467	1
chr4	70131529	70261760	W_334_292607SA05	1	130231	0	62	-0.385872	-1.61312	1.61312	4472	0.965661	3
chr16	32388141	32517707	1212	3	129566	2	61	0.494606	1.5481	1.5481	109905	0.151745	75
chr5	745888	874583	2673	3	128695	2	13	0.821783	3.51262	3.51262	3908	0.969634	2
chr1	246754090	246881972	W_353_352823SA10	1	127882	0	86	-0.453462	-1.75773	1.75773	48480	0.620901	0
chr1	246754120	246881972	W_341_292607SA10	1	127852	0	85	-1.80441	-5.25656	5.25656	48450	0.621046	0
chr1	246754387	246881972	3395	1	127585	0	84	-0.543252	-2.42243	2.42243	48183	0.622346	0
chr1	246755192	246881972	3477	1	126780	0	83	-0.447597	-1.86461	1.86461	47378	0.626298	0
chr11	55097312	55221806	W432_353816A04	1	124494	0	79	-0.527272	-2.15671	2.15671	124494	0	1557
chr5	745888	869813	874	3	123925	2	10	0.846516	2.94115	2.94115	1866	0.984943	2
chr5	745888	869813	2242	3	123925	2	10	0.836272	4.22429	4.22429	1866	0.984943	2
chr5	745888	869813	2364	3	123925	2	10	0.985546	2.66851	2.66851	1866	0.984943	2
chr5	745888	869813	1004	3	123925	2	10	1.07749	4.1783	4.1783	1866	0.984943	2
chr5	781141	904688	2479	3	123547	2	14	0.736974	3.07012	3.07012	4965	0.959813	2
chr16	32394024	32517305	2893	3	123281	2	58	0.479352	1.55411	1.55411	109905	0.1085	75
chr16	33268618	33391819	1260	3	123201	2	40	0.28807	1.50056	1.50056	0	1	0
chr16	32173378	32295670	3482	3	122292	2	12	0.430178	1.61692	1.61692	0	1	0
chr16	32173378	32295670	2568	3	122292	2	12	0.637519	1.93833	1.93833	0	1	0
chr16	29497758	29619541	1240	3	121783	2	41	0.644715	1.57786	1.57786	62043	0.490545	0
chr16	32388141	32508804	2958	3	120663	2	23	0.595871	2.67705	2.67705	107652	0.107829	75
chr16	32388146	32508804	2937	3	120658	2	22	0.455604	2.15822	2.15822	107652	0.107792	75
chr1	246776970	246897172	1012	1	120202	0	84	-0.650741	-2.23709	2.23709	43849	0.635206	0
chr1	246776970	246897172	3650	1	120202	0	84	-0.745519	-3.4132	3.4132	43849	0.635206	0
chr16	33279393	33398572	W_392_292208A13	1	119179	0	73	-1.0059	-2.31117	2.31117	0	1	0
chr16	32394325	32513378	W_341_292607SA10	3	119053	2	24	0.392713	1.50218	1.50218	109905	0.0768397	76
chr11	55097313	55216263	2760	1	118950	0	78	-1.13514	-4.41938	4.41938	118950	0	1564
chr16	32394325	32513059	874	3	118734	2	23	0.472671	1.77757	1.77757	109905	0.0743595	76
chr5	730867	849094	1022	3	118227	2	10	0.699925	3.17506	3.17506	2390	0.979785	1
chr5	730867	849094	1045	3	118227	2	10	1.40473	4.57314	4.57314	2390	0.979785	1
chr5	730867	849094	1201	3	118227	2	10	0.873789	4.01299	4.01299	2390	0.979785	1
chr5	730867	849094	1252	3	118227	2	10	0.586483	2.02492	2.02492	2390	0.979785	1
chr5	730867	849094	1284	3	118227	2	10	0.995054	4.37967	4.37967	2390	0.979785	1
chr5	730867	849094	1328	3	118227	2	10	0.672521	2.4328	2.4328	2390	0.979785	1
chr5	730867	849094	2244	3	118227	2	10	0.788029	4.13072	4.13072	2390	0.979785	1
chr5	730867	849094	2286	3	118227	2	10	0.463673	2.47357	2.47357	2390	0.979785	1
chr5	730867	849094	2383	3	118227	2	10	0.988886	3.1521	3.1521	2390	0.979785	1
chr5	730867	849094	2407	3	118227	2	10	0.747398	2.89033	2.89033	2390	0.979785	1
chr5	730867	849094	2545	3	118227	2	10	0.732822	2.24555	2.24555	2390	0.979785	1
chr5	730867	849094	2551	3	118227	2	10	0.976848	3.69443	3.69443	2390	0.979785	1
chr5	730867	849094	2556	3	118227	2	10	0.756246	3.2404	3.2404	2390	0.979785	1
chr5	730867	849094	2602	3	118227	2	10	0.971331	3.32786	3.32786	2390	0.979785	1
chr5	730867	849094	2658	3	118227	2	10	1.52358	5.5251	5.5251	2390	0.979785	1
chr5	730867	849094	2715	3	118227	2	10	1.03735	2.96977	2.96977	2390	0.979785	1
chr5	730867	849094	2738	3	118227	2	10	1.39442	6.30928	6.30928	2390	0.979785	1
chr5	730867	849094	2766	3	118227	2	10	0.903967	3.63189	3.63189	2390	0.979785	1
chr5	730867	849094	2774	3	118227	2	10	0.708302	2.57548	2.57548	2390	0.979785	1
chr5	730867	849094	2837	3	118227	2	10	0.683213	3.04473	3.04473	2390	0.979785	1
chr5	730867	849094	2959	3	118227	2	10	0.82838	3.97277	3.97277	2390	0.979785	1
chr5	730867	849094	2972	3	118227	2	10	0.617032	2.92881	2.92881	2390	0.979785	1
chr5	730867	849094	3018	3	118227	2	10	0.964072	4.27803	4.27803	2390	0.979785	1
chr5	730867	849094	3022	3	118227	2	10	1.12072	4.11553	4.11553	2390	0.979785	1
chr5	730867	849094	3404	3	118227	2	10	0.86368	3.51913	3.51913	2390	0.979785	1
chr5	730867	849094	1004	3	118227	2	10	0.662776	2.5945	2.5945	2390	0.979785	1
chr5	730867	849094	W_349_352823SA06	3	118227	2	10	0.904837	4.24937	4.24937	2390	0.979785	1
chr16	32394325	32512150	2876	3	117825	2	21	0.375884	1.53262	1.53262	109905	0.0672183	76
chr1	246776970	246894225	2602	1	117255	0	83	-0.568847	-1.65212	1.65212	43849	0.626037	0
chr16	32376940	32494127	3577	3	117187	2	21	0.635503	1.76689	1.76689	92975	0.20661	70
chr11	55092949	55209463	W_134_291997A06	1	116514	0	82	-0.844856	-3.43012	3.43012	116514	0	1568
chr1	143820916	143935910	W_311_293343A12	1	114994	0	16	-0.687311	-1.63204	1.63204	8796	0.923509	0
chr10	47058972	47173905	838	1	114933	0	25	-0.573589	-2.47152	2.47152	29625	0.742241	50
chr15	19808054	19922897	W_335_292607SA06	1	114843	0	33	-0.359292	-1.52164	1.52164	0	1	24
chr4	70153464	70268157	W_195_291997A08	1	114693	0	55	-0.576095	-2.11303	2.11303	3679	0.967923	3
chr4	70154378	70268157	3465	1	113779	0	53	-0.520614	-1.87396	1.87396	3679	0.967665	3
chr11	55095895	55209462	W456_353278A04	1	113567	0	80	-0.498676	-2.42791	2.42791	113567	0	1568
chr11	55095896	55209463	2435	1	113567	0	80	-0.586745	-1.91303	1.91303	113567	0	1568
chr11	55095896	55209463	1395	1	113567	0	80	-0.496795	-2.02105	2.02105	113567	0	1568
chr11	55095896	55209463	W_352_352823SA09	1	113567	0	80	-0.541285	-2.11214	2.11214	113567	0	1568
chr10	46402491	46515731	2958	1	113240	0	42	-0.394322	-1.56644	1.56644	113240	0	0
chr16	32407736	32520276	2513	3	112540	2	64	0.699596	2.28133	2.28133	102170	0.092145	75
chr11	55097313	55209463	1369	1	112150	0	77	-0.659464	-3.53572	3.53572	112150	0	1575
chr11	55097313	55209463	1840	1	112150	0	77	-2.20414	-6.4747	6.4747	112150	0	1575
chr11	55097313	55209463	2409	1	112150	0	77	-0.572346	-2.57474	2.57474	112150	0	1575
chr11	55097313	55209463	2556	1	112150	0	77	-0.779245	-3.0992	3.0992	112150	0	1575
chr11	55097313	55209463	3017	1	112150	0	77	-0.616024	-2.94181	2.94181	112150	0	1575
chr11	55097313	55209463	3022	1	112150	0	77	-1.66591	-4.93735	4.93735	112150	0	1575
chr11	55097313	55209463	3478	1	112150	0	77	-0.712705	-3.29038	3.29038	112150	0	1575
chr11	55097313	55209463	3482	1	112150	0	77	-0.646137	-2.86081	2.86081	112150	0	1575
chr11	55097313	55209463	2832	1	112150	0	77	-0.442564	-1.93449	1.93449	112150	0	1575
chr15	19774582	19886399	2556	1	111817	0	34	-0.417676	-1.7698	1.7698	0	1	1
chr11	55096461	55208074	1311	1	111613	0	77	-0.573415	-1.70197	1.70197	111613	0	1575
chr2	96395728	96504998	1340	3	109270	2	45	0.369421	1.57722	1.57722	109270	0	0
chr4	70152740	70261760	1022	1	109020	0	55	-0.844273	-3.48023	3.48023	3679	0.966254	3
chr4	70152740	70261760	W_349_352823SA06	1	109020	0	55	-0.352058	-1.94579	1.94579	3679	0.966254	3
chr4	70153464	70261760	1257	1	108296	0	54	-0.494025	-2.02786	2.02786	3679	0.966028	3
chr11	55101546	55209463	3632	1	107917	0	76	-0.660887	-2.15067	2.15067	107917	0	1603
chr4	70160393	70268157	1240	1	107764	0	52	-0.374799	-1.6214	1.6214	3679	0.965861	3
chr4	70160393	70268157	2766	1	107764	0	52	-0.482795	-1.77124	1.77124	3679	0.965861	3
chr1	246754090	246861620	2959	1	107530	0	85	-0.685158	-3.16755	3.16755	47920	0.554357	0
chr1	246754090	246861620	W_335_292607SA06	1	107530	0	85	-0.630598	-2.51212	2.51212	47920	0.554357	0
chr4	70154378	70261760	2830	1	107382	0	52	-0.565909	-2.05184	2.05184	3679	0.965739	3
chr1	246754387	246861620	W_322_292570SA11	1	107233	0	83	-0.707815	-2.56325	2.56325	47623	0.555892	0
chr10	46401827	46508892	1081	3	107065	2	43	0.374303	1.54898	1.54898	107065	0	1
chr1	246754387	246861251	2364	1	106864	0	82	-0.65884	-1.72325	1.72325	47254	0.557812	0
chr1	246755192	246861620	1012	1	106428	0	82	-0.724412	-2.79379	2.79379	46818	0.560097	0
chr1	246755192	246861251	W_348_352823SA05	1	106059	0	81	-0.555128	-2.49116	2.49116	46449	0.562046	0
chr1	246755191	246861175	W472_352812A08	1	105984	0	80	-0.61083	-1.84595	1.84595	46374	0.562443	0
chr15	19817025	19922897	3478	1	105872	0	32	-0.501075	-2.39873	2.39873	0	1	20
chr15	19817025	19922897	1257	1	105872	0	32	-0.853917	-3.77029	3.77029	0	1	20
chr15	19817025	19922897	W_337_292607SA08	1	105872	0	32	-0.743277	-3.25451	3.25451	0	1	20
chr11	55110762	55216263	2963	1	105501	0	76	-0.568421	-2.58976	2.58976	105501	0	1608
chr4	70162889	70268175	2810	1	105286	0	52	-0.472359	-1.90718	1.90718	3679	0.965057	3
chr4	70162888	70268156	W_400_292543A08	1	105268	0	51	-0.381996	-1.56648	1.56648	3679	0.965051	3
chr9	67645413	67750450	1060	1	105037	0	11	-0.506114	-1.74799	1.74799	0	1	0
chr1	246776970	246881972	1349	1	105002	0	82	-2.12552	-4.45363	4.45363	43849	0.582398	0
chr16	32407736	32512150	2619	3	104414	2	20	0.517233	1.51539	1.51539	102170	0.0214914	76
chr16	32407736	32512150	956	1	104414	0	20	-0.452319	-2.08448	2.08448	102170	0.0214914	99
chr16	32407736	32512150	3383	3	104414	2	20	0.53054	1.53251	1.53251	102170	0.0214914	76
chr16	32407736	32511479	875	3	103743	2	19	0.689154	1.73067	1.73067	102170	0.0151625	77
chr11	55123518	55225831	2229	1	102313	0	79	-0.582687	-1.83531	1.83531	102313	0	1616
chr22	17258339	17360323	1280	3	101984	2	13	0.506679	1.8801	1.8801	35721	0.649739	106
chr4	70160393	70261760	1260	1	101367	0	51	-0.352085	-1.76023	1.76023	3679	0.963706	10
chr4	70160393	70261760	2394	1	101367	0	51	-0.479145	-1.84439	1.84439	3679	0.963706	10
chr4	70160393	70261760	2448	1	101367	0	51	-0.501466	-1.70623	1.70623	3679	0.963706	10
chr4	70160393	70261760	937	1	101367	0	51	-1.26801	-3.99055	3.99055	3679	0.963706	10
chr4	70160393	70261760	1305	1	101367	0	51	-0.465931	-2.06727	2.06727	3679	0.963706	10
chr4	70160393	70261760	2568	1	101367	0	51	-1.14267	-4.07886	4.07886	3679	0.963706	10
chr4	70160393	70261760	2959	1	101367	0	51	-0.457701	-2.20175	2.20175	3679	0.963706	10
chr4	70160393	70261760	3311	1	101367	0	51	-0.405002	-2.33187	2.33187	3679	0.963706	10
chr4	70160393	70261760	3632	1	101367	0	51	-1.18019	-3.84953	3.84953	3679	0.963706	10
chr17	35587017	35687873	1240	3	100856	2	14	0.739623	1.85636	1.85636	100856	0	0
chr3	196881289	196982007	3650	3	100718	2	38	0.307764	1.69313	1.69313	64943	0.3552	0
chr16	22504464	22605066	3017	1	100602	0	13	-0.395257	-2.21207	2.21207	72305	0.281277	1
chr16	22504464	22605066	3536	1	100602	0	13	-0.40825	-2.2421	2.2421	72305	0.281277	1
chr16	22504464	22605066	2954	1	100602	0	13	-0.334199	-1.88106	1.88106	72305	0.281277	1
chr4	70160393	70260691	1284	1	100298	0	50	-0.436417	-1.86519	1.86519	3679	0.963319	10
chr4	70160393	70260691	3481	1	100298	0	50	-0.398257	-2.0722	2.0722	3679	0.963319	10
chr15	20636615	20736648	W_335_292607SA06	1	100033	0	12	-0.499068	-2.12504	2.12504	6624	0.933782	0
chr16	22504464	22604305	3478	1	99841	0	12	-0.454391	-2.41967	2.41967	71544	0.283421	1
chr5	714831	814246	1212	3	99415	2	12	0.746334	3.24507	3.24507	17341	0.82557	0
chr5	714831	814246	2236	3	99415	2	12	0.706452	2.93442	2.93442	17341	0.82557	0
chr11	55117355	55216262	W451_352822A11	1	98907	0	75	-0.50061	-2.07492	2.07492	98907	0	1626
chr11	55117356	55216263	1101	1	98907	0	75	-0.514092	-2.11958	2.11958	98907	0	1626
chr11	55117356	55216263	2479	1	98907	0	75	-0.762533	-2.97074	2.97074	98907	0	1626
chr11	55110761	55209462	W441_352822A01	1	98701	0	75	-0.53729	-2.14718	2.14718	98701	0	1629
chr11	55110762	55209463	781	1	98701	0	75	-0.548253	-2.29069	2.29069	98701	0	1629
chr11	55110762	55209463	1133	1	98701	0	75	-0.620568	-2.43275	2.43275	98701	0	1629
chr11	55110762	55209463	2333	1	98701	0	75	-1.48565	-5.14368	5.14368	98701	0	1629
chr11	55110762	55209463	2833	1	98701	0	75	-0.768245	-3.10718	3.10718	98701	0	1629
chr11	55110762	55209463	2877	1	98701	0	75	-0.482915	-1.93282	1.93282	98701	0	1629
chr11	55123517	55221806	W_416_353164SA12	1	98289	0	75	-1.05264	-4.0859	4.0859	98289	0	1629
chr11	55123517	55221806	W436_352816A08	1	98289	0	75	-0.632585	-2.06508	2.06508	98289	0	1629
chr11	55123517	55221806	W470_352812A06	1	98289	0	75	-0.593075	-2.6214	2.6214	98289	0	1629
chr11	55123518	55221807	W_348_352823SA05	1	98289	0	75	-0.531092	-2.50093	2.50093	98289	0	1629
chr16	32388141	32486105	1240	3	97964	2	18	0.628403	2.00304	2.00304	84953	0.132814	71
chr3	196881289	196979194	1012	3	97905	2	37	0.395242	1.78613	1.78613	62130	0.365405	0
chr3	196881289	196979194	3486	3	97905	2	37	0.462986	2.28819	2.28819	62130	0.365405	0
chr4	70162889	70260691	956	1	97802	0	49	-0.350576	-1.72509	1.72509	3679	0.962383	10
chr4	70162889	70260691	W_324_292607SA01	1	97802	0	49	-0.391053	-1.52747	1.52747	3679	0.962383	10
chr5	717372	814245	W430_352816A02	3	96873	2	11	0.677178	2.51848	2.51848	14800	0.847223	0
chr5	717372	814245	W431_352816A03	3	96873	2	11	0.847543	3.66767	3.66767	14800	0.847223	0
chr5	717372	814245	W467_352812A03	3	96873	2	11	0.737368	2.69728	2.69728	14800	0.847223	0
chr5	717372	814245	W472_352812A08	3	96873	2	11	0.777769	2.52985	2.52985	14800	0.847223	0
chr2	88942402	89038991	3462	3	96589	2	74	0.464419	1.52851	1.52851	72147	0.253052	0
chr4	70165722	70261760	2619	1	96038	0	49	-0.527009	-1.92885	1.92885	3679	0.961692	10
chr3	196881289	196976195	3465	3	94906	2	34	0.478362	1.98704	1.98704	59131	0.376952	0
chr15	19774582	19869177	3040	3	94595	2	24	0.673942	2.53184	2.53184	0	1	4
chr15	19774581	19869176	W_400_292543A08	3	94595	2	24	0.528787	1.95107	1.95107	0	1	4
chr15	19774581	19869176	W454_353278A02	3	94595	2	24	0.3556	1.56071	1.56071	0	1	4
chr10	27651567	27745677	2545	1	94110	0	38	-0.608433	-1.77308	1.77308	54222	0.423844	50
chr22	21469033	21562883	1101	1	93850	0	18	-0.505023	-1.85195	1.85195	90442	0.0363133	44
chr11	55123517	55216262	W_393_292543A01	1	92745	0	74	-1.31497	-3.44219	3.44219	92745	0	1642
chr11	55123517	55216262	W444_352822A04	1	92745	0	74	-0.536276	-2.08372	2.08372	92745	0	1642
chr11	55123517	55216262	W447_352822A07	1	92745	0	74	-0.515709	-2.64354	2.64354	92745	0	1642
chr11	55123517	55216262	W450_352822A10	1	92745	0	74	-1.03496	-3.48969	3.48969	92745	0	1642
chr11	55123517	55216262	W452_352822A12	1	92745	0	74	-0.533461	-2.188	2.188	92745	0	1642
chr11	55123517	55216262	W_367_294495A01	1	92745	0	74	-0.465887	-1.83273	1.83273	92745	0	1642
chr11	55123517	55216262	W_402_292543A10	1	92745	0	74	-0.524504	-1.52149	1.52149	92745	0	1642
chr11	55123517	55216262	W439_352816A11	1	92745	0	74	-0.557213	-1.82487	1.82487	92745	0	1642
chr11	55123517	55216262	W454_353278A02	1	92745	0	74	-0.451375	-1.93367	1.93367	92745	0	1642
chr11	55123517	55216262	W472_352812A08	1	92745	0	74	-0.607343	-1.88378	1.88378	92745	0	1642
chr11	55123518	55216263	1149	1	92745	0	74	-0.73836	-2.17769	2.17769	92745	0	1642
chr11	55123518	55216263	1411	1	92745	0	74	-0.677359	-2.22429	2.22429	92745	0	1642
chr11	55123518	55216263	2335	1	92745	0	74	-0.710091	-2.57226	2.57226	92745	0	1642
chr11	55123518	55216263	W_238_291997A12	1	92745	0	74	-0.46879	-2.12725	2.12725	92745	0	1642
chr11	55123587	55216262	W453_352825A11	1	92675	0	73	-0.543825	-2.20592	2.20592	92675	0	1642
chr15	19817025	19909509	1208	1	92484	0	31	-0.347998	-1.59098	1.59098	0	1	6
chr11	55117356	55209463	1759	1	92107	0	74	-1.4508	-1.5526	1.5526	92107	0	1644
chr11	55117356	55209463	1022	1	92107	0	74	-0.598932	-2.52876	2.52876	92107	0	1644
chr11	55117356	55209463	1275	1	92107	0	74	-0.644993	-2.3106	2.3106	92107	0	1644
chr11	55117356	55209463	1319	1	92107	0	74	-0.567265	-2.29404	2.29404	92107	0	1644
chr11	55117356	55209463	2619	1	92107	0	74	-0.709678	-2.49046	2.49046	92107	0	1644
chr11	55117356	55209463	3465	1	92107	0	74	-0.751109	-2.71483	2.71483	92107	0	1644
chr11	55117356	55209463	2568	1	92107	0	74	-2.45544	-5.9423	5.9423	92107	0	1644
chr11	55117356	55209463	3521	1	92107	0	74	-0.408624	-1.80758	1.80758	92107	0	1644
chr11	55117356	55209463	W_350_352823SA07	1	92107	0	74	-0.47396	-1.50454	1.50454	92107	0	1644
chr16	32468654	32560268	2333	1	91614	0	343	-0.582553	-2.06663	2.06663	44759	0.511439	25
chr11	55117355	55208073	W471_352812A07	1	90718	0	73	-0.540469	-1.73294	1.73294	90718	0	1647
chr11	55117356	55208074	2315	1	90718	0	73	-0.698154	-2.0906	2.0906	90718	0	1647
chr4	70171413	70261760	1367	1	90347	0	46	-0.440339	-1.56972	1.56972	3679	0.959279	10
chr10	46470259	46560520	2513	1	90261	0	31	-0.560599	-1.57853	1.57853	89172	0.012065	0
chr4	70167979	70257712	2449	1	89733	0	45	-0.480774	-1.81409	1.81409	3679	0.959001	10
chr4	70171412	70260690	W474_352812A10	1	89278	0	45	-0.395353	-1.60756	1.60756	3679	0.958792	10
chr4	70171413	70260691	2609	1	89278	0	45	-0.432048	-1.71794	1.71794	3679	0.958792	10
chr5	781141	870265	W_329_292607SA03	3	89124	2	10	0.678468	2.61846	2.61846	1866	0.979063	2
chr16	33526527	33615564	1240	1	89037	0	36	-0.382746	-1.55024	1.55024	6715	0.924582	0
chr16	32407736	32494252	3477	3	86516	2	17	0.51278	2.31989	2.31989	85365	0.0133039	78
chr16	32407736	32494132	2833	1	86396	0	16	-0.418031	-1.73234	1.73234	85245	0.0133224	95
chr11	55123517	55209462	W_356_292544A01	1	85945	0	73	-0.42835	-2.06151	2.06151	85945	0	1654
chr11	55123517	55209462	W_396_292543A04	1	85945	0	73	-1.7726	-4.8121	4.8121	85945	0	1654
chr11	55123517	55209462	W_357_292544A02	1	85945	0	73	-0.460795	-1.98166	1.98166	85945	0	1654
chr11	55123517	55209462	W_425_353328A09	1	85945	0	73	-0.401951	-1.74885	1.74885	85945	0	1654
chr11	55123517	55209462	W435_352812A12	1	85945	0	73	-0.633455	-1.99217	1.99217	85945	0	1654
chr11	55123517	55209462	W440_352816A12	1	85945	0	73	-0.571422	-1.73558	1.73558	85945	0	1654
chr11	55123518	55209463	801	1	85945	0	73	-1.77723	-4.43325	4.43325	85945	0	1654
chr11	55123518	55209463	875	1	85945	0	73	-1.52964	-3.41375	3.41375	85945	0	1654
chr11	55123518	55209463	893	1	85945	0	73	-1.87945	-5.66989	5.66989	85945	0	1654
chr11	55123518	55209463	956	1	85945	0	73	-0.532775	-2.41494	2.41494	85945	0	1654
chr11	55123518	55209463	1012	1	85945	0	73	-1.77703	-5.54108	5.54108	85945	0	1654
chr11	55123518	55209463	1045	1	85945	0	73	-0.682572	-2.08877	2.08877	85945	0	1654
chr11	55123518	55209463	1102	1	85945	0	73	-0.632248	-2.72983	2.72983	85945	0	1654
chr11	55123518	55209463	1121	1	85945	0	73	-0.788292	-2.64439	2.64439	85945	0	1654
chr11	55123518	55209463	1207	1	85945	0	73	-0.61509	-2.54134	2.54134	85945	0	1654
chr11	55123518	55209463	1240	1	85945	0	73	-0.589962	-2.4841	2.4841	85945	0	1654
chr11	55123518	55209463	1252	1	85945	0	73	-0.653752	-2.0847	2.0847	85945	0	1654
chr11	55123518	55209463	1272	1	85945	0	73	-0.527708	-2.1383	2.1383	85945	0	1654
chr11	55123518	55209463	1280	1	85945	0	73	-1.40206	-4.88857	4.88857	85945	0	1654
chr11	55123518	55209463	1284	1	85945	0	73	-0.765895	-3.18554	3.18554	85945	0	1654
chr11	55123518	55209463	1287	1	85945	0	73	-0.676772	-2.99682	2.99682	85945	0	1654
chr11	55123518	55209463	1342	1	85945	0	73	-0.54927	-2.49681	2.49681	85945	0	1654
chr11	55123518	55209463	1358	1	85945	0	73	-1.87848	-4.90309	4.90309	85945	0	1654
chr11	55123518	55209463	1421	1	85945	0	73	-1.21294	-2.16539	2.16539	85945	0	1654
chr11	55123518	55209463	1554	1	85945	0	73	-0.712565	-2.30869	2.30869	85945	0	1654
chr11	55123518	55209463	1712	1	85945	0	73	-0.719044	-2.38225	2.38225	85945	0	1654
chr11	55123518	55209463	2330	1	85945	0	73	-0.594706	-2.61068	2.61068	85945	0	1654
chr11	55123518	55209463	2349	1	85945	0	73	-2.0849	-6.82236	6.82236	85945	0	1654
chr11	55123518	55209463	2370	1	85945	0	73	-0.567533	-2.32299	2.32299	85945	0	1654
chr11	55123518	55209463	2397	1	85945	0	73	-0.541485	-2.29846	2.29846	85945	0	1654
chr11	55123518	55209463	2448	1	85945	0	73	-0.650215	-2.10568	2.10568	85945	0	1654
chr11	55123518	55209463	2479	1	85945	0	73	-0.641962	-2.5817	2.5817	85945	0	1654
chr11	55123518	55209463	2513	1	85945	0	73	-2.48037	-5.25414	5.25414	85945	0	1654
chr11	55123518	55209463	2517	1	85945	0	73	-0.885364	-2.93662	2.93662	85945	0	1654
chr11	55123518	55209463	2568	1	85945	0	73	-1.85212	-5.32628	5.32628	85945	0	1654
chr11	55123518	55209463	2572	1	85945	0	73	-0.538864	-2.16296	2.16296	85945	0	1654
chr11	55123518	55209463	2618	1	85945	0	73	-0.661808	-3.07009	3.07009	85945	0	1654
chr11	55123518	55209463	2624	1	85945	0	73	-1.68068	-5.01359	5.01359	85945	0	1654
chr11	55123518	55209463	2766	1	85945	0	73	-0.819617	-2.91637	2.91637	85945	0	1654
chr11	55123518	55209463	2774	1	85945	0	73	-0.740879	-2.56516	2.56516	85945	0	1654
chr11	55123518	55209463	2824	1	85945	0	73	-1.88666	-5.78025	5.78025	85945	0	1654
chr11	55123518	55209463	2857	1	85945	0	73	-0.539434	-2.21179	2.21179	85945	0	1654
chr11	55123518	55209463	2937	1	85945	0	73	-0.599	-2.49855	2.49855	85945	0	1654
chr11	55123518	55209463	3015	1	85945	0	73	-2.00582	-5.81891	5.81891	85945	0	1654
chr11	55123518	55209463	3018	1	85945	0	73	-0.686925	-2.99641	2.99641	85945	0	1654
chr11	55123518	55209463	3404	1	85945	0	73	-2.48663	-6.728	6.728	85945	0	1654
chr11	55123518	55209463	3437	1	85945	0	73	-0.811149	-2.9044	2.9044	85945	0	1654
chr11	55123518	55209463	3536	1	85945	0	73	-2.45889	-7.20314	7.20314	85945	0	1654
chr11	55123518	55209463	3651	1	85945	0	73	-1.88752	-4.45887	4.45887	85945	0	1654
chr11	55123518	55209463	1037	1	85945	0	73	-0.787475	-2.33022	2.33022	85945	0	1654
chr11	55123518	55209463	1257	1	85945	0	73	-0.797981	-3.24683	3.24683	85945	0	1654
chr11	55123518	55209463	2881	1	85945	0	73	-0.618812	-2.50986	2.50986	85945	0	1654
chr11	55123518	55209463	824	1	85945	0	73	-0.629985	-1.88688	1.88688	85945	0	1654
chr11	55123518	55209463	894	1	85945	0	73	-0.631783	-1.53707	1.53707	85945	0	1654
chr11	55123518	55209463	924	1	85945	0	73	-0.601105	-1.95361	1.95361	85945	0	1654
chr11	55123518	55209463	2341	1	85945	0	73	-0.548969	-1.8295	1.8295	85945	0	1654
chr11	55123518	55209463	2382	1	85945	0	73	-0.73411	-1.96382	1.96382	85945	0	1654
chr11	55123518	55209463	2602	1	85945	0	73	-0.527754	-1.78489	1.78489	85945	0	1654
chr11	55123518	55209463	2715	1	85945	0	73	-0.666546	-1.79304	1.79304	85945	0	1654
chr11	55123518	55209463	3040	1	85945	0	73	-0.625329	-2.4366	2.4366	85945	0	1654
chr11	55123518	55209463	3389	1	85945	0	73	-0.494878	-1.58126	1.58126	85945	0	1654
chr11	55123518	55209463	3395	1	85945	0	73	-0.566036	-2.48565	2.48565	85945	0	1654
chr11	55123518	55209463	3469	1	85945	0	73	-1.0137	-3.0967	3.0967	85945	0	1654
chr11	55123518	55209463	3477	1	85945	0	73	-0.421198	-1.79533	1.79533	85945	0	1654
chr11	55123518	55209463	3489	1	85945	0	73	-1.11245	-3.99747	3.99747	85945	0	1654
chr11	55123518	55209463	3650	1	85945	0	73	-2.25828	-6.79745	6.79745	85945	0	1654
chr11	55123518	55209463	W_314_292570SA03	1	85945	0	73	-0.644587	-2.6402	2.6402	85945	0	1654
chr11	55123518	55209463	W_335_292607SA06	1	85945	0	73	-0.614541	-2.68354	2.68354	85945	0	1654
chr11	55123518	55209463	W_344_352823SA01	1	85945	0	73	-0.564595	-2.07198	2.07198	85945	0	1654
chr11	55123518	55209463	W_68_291997A01	1	85945	0	73	-0.361172	-1.60962	1.60962	85945	0	1654
chr11	55123588	55209463	2863	1	85875	0	72	-0.593489	-1.99955	1.99955	85875	0	1654
chr22	17274544	17360323	3478	3	85779	2	12	0.535505	2.25689	2.25689	35721	0.583569	106
chr11	55123781	55209463	1240	1	85682	0	71	-0.83001	-2.18929	2.18929	85682	0	1654
chr11	55123781	55209463	2270	1	85682	0	71	-0.640623	-2.07235	2.07235	85682	0	1654
chr16	33387708	33473256	1102	1	85548	0	62	-0.342126	-1.50232	1.50232	2	0.999977	0
chr3	196881289	196966109	2250	3	84820	2	27	0.515833	2.31529	2.31529	49045	0.421776	0
chr3	196881289	196966109	2266	3	84820	2	27	0.504578	2.30903	2.30903	49045	0.421776	0
chr1	246776969	246861619	W_427_353328A11	1	84650	0	81	-1.1563	-4.45038	4.45038	43288	0.488624	0
chr1	246776969	246861619	W473_352812A09	1	84650	0	81	-0.560966	-2.00932	2.00932	43288	0.488624	0
chr1	246776970	246861620	838	1	84650	0	81	-0.784155	-3.03545	3.03545	43289	0.488612	0
chr1	246776970	246861620	1284	1	84650	0	81	-0.802209	-3.22081	3.22081	43289	0.488612	0
chr1	246776970	246861620	1633	1	84650	0	81	-1.78745	-5.07834	5.07834	43289	0.488612	0
chr1	246776970	246861620	2229	1	84650	0	81	-0.742905	-2.21512	2.21512	43289	0.488612	0
chr1	246776970	246861620	2235	1	84650	0	81	-0.685615	-2.12052	2.12052	43289	0.488612	0
chr1	246776970	246861620	2315	1	84650	0	81	-0.805407	-2.32833	2.32833	43289	0.488612	0
chr1	246776970	246861620	2400	1	84650	0	81	-0.626867	-2.27664	2.27664	43289	0.488612	0
chr1	246776970	246861620	2525	1	84650	0	81	-0.689076	-2.23273	2.23273	43289	0.488612	0
chr1	246776970	246861620	2556	1	84650	0	81	-0.819699	-3.17875	3.17875	43289	0.488612	0
chr1	246776970	246861620	2620	1	84650	0	81	-0.845135	-2.90523	2.90523	43289	0.488612	0
chr1	246776970	246861620	2830	1	84650	0	81	-0.796234	-2.71035	2.71035	43289	0.488612	0
chr1	246776970	246861620	2849	1	84650	0	81	-0.589764	-2.27377	2.27377	43289	0.488612	0
chr1	246776970	246861620	2863	1	84650	0	81	-0.641221	-2.13404	2.13404	43289	0.488612	0
chr1	246776970	246861620	3018	1	84650	0	81	-0.724839	-3.08247	3.08247	43289	0.488612	0
chr1	246776970	246861620	3748	1	84650	0	81	-0.621807	-2.34291	2.34291	43289	0.488612	0
chr1	246776970	246861620	2893	1	84650	0	81	-0.67005	-1.96011	1.96011	43289	0.488612	0
chr1	246776970	246861620	W_139_291997A07	1	84650	0	81	-1.24094	-3.28697	3.28697	43289	0.488612	0
chr1	246776970	246861620	W_330_292607SA04	1	84650	0	81	-0.711981	-3.19098	3.19098	43289	0.488612	0
chr11	55123517	55208073	W429_352812A11	1	84556	0	72	-0.603229	-2.07999	2.07999	84556	0	1654
chr11	55123517	55208073	W467_352812A03	1	84556	0	72	-0.541167	-1.87432	1.87432	84556	0	1654
chr11	55123518	55208074	2346	1	84556	0	72	-2.04072	-2.48666	2.48666	84556	0	1654
chr11	55123518	55208074	2753	1	84556	0	72	-0.37373	-1.65284	1.65284	84556	0	1654
chr11	55123518	55208074	3462	1	84556	0	72	-0.543556	-1.70294	1.70294	84556	0	1654
chr4	70177281	70261760	2286	1	84479	0	45	-0.395763	-2.04849	2.04849	3679	0.956451	10
chr1	246776970	246861251	2866	1	84281	0	80	-0.590915	-2.04825	2.04825	42920	0.490751	0
chr1	246776970	246861176	793	1	84206	0	79	-1.21004	-1.95559	1.95559	42845	0.491188	0
chr1	246776970	246861176	W_352_352823SA09	1	84206	0	79	-0.510588	-1.88951	1.88951	42845	0.491188	0
chr1	246798350	246881972	W_312_292570SA01	1	83622	0	81	-0.61216	-1.98632	1.98632	43849	0.475628	2
chr1	246776970	246860380	1252	1	83410	0	77	-0.63167	-2.02637	2.02637	42049	0.495876	0
chr11	55126199	55209463	2910	1	83264	0	70	-0.600371	-2.21813	2.21813	83264	0	1654
chr3	196881289	196964342	2407	3	83053	2	24	0.425907	1.85535	1.85535	47278	0.430749	0
chr16	32430368	32512150	909	1	81782	0	19	-0.468834	-1.6999	1.6999	79538	0.0274388	105
chr11	55127941	55209462	W448_352822A08	1	81521	0	69	-0.543168	-1.59632	1.59632	81521	0	1655
chr11	55127942	55209463	2866	1	81521	0	69	-0.522567	-1.87345	1.87345	81521	0	1655
chr16	33253461	33333467	959	3	80006	2	23	1.79556	1.72154	1.72154	0	1	0
chr16	33253461	33333467	W_238_291997A12	1	80006	0	23	-0.436825	-1.82875	1.82875	0	1	0
chr11	55130041	55209463	2478	1	79422	0	68	-0.686292	-1.77249	1.77249	79422	0	1655
chr15	19843645	19922897	2383	1	79252	0	20	-0.495188	-1.78046	1.78046	0	1	6
chr16	33392441	33470912	W458_353278A06	1	78471	0	57	-0.489222	-1.60323	1.60323	2	0.999975	0
chr3	196881289	196958628	2264	3	77339	2	23	0.373893	1.50615	1.50615	46350	0.40069	0
chr3	196881289	196958628	2266	3	77339	2	23	0.454261	1.95001	1.95001	46350	0.40069	0
chr3	196881289	196958628	2774	3	77339	2	23	0.489551	1.91276	1.91276	46350	0.40069	0
chr3	196881289	196958628	1369	3	77339	2	23	0.42735	2.663	2.663	46350	0.40069	0
chr3	196881289	196958628	2315	3	77339	2	23	0.737443	2.32466	2.32466	46350	0.40069	0
chr3	196881289	196958628	2944	3	77339	2	23	0.507103	2.24514	2.24514	46350	0.40069	0
chr8	11272140	11348888	1806	1	76748	0	28	-0.394964	-1.67103	1.67103	76748	0	1
chr11	55123518	55198365	2958	1	74847	0	68	-0.571496	-2.32966	2.32966	74847	0	1672
chr16	32441587	32513443	1173	1	71856	0	21	-0.72429	-1.95116	1.95116	68319	0.0492234	113
chr16	32441587	32512150	1712	1	70563	0	17	-0.405031	-1.64191	1.64191	68319	0.0318014	116
chr16	32441587	32512150	2449	3	70563	2	17	0.443784	1.62564	1.62564	68319	0.0318014	84
chr9	68790925	68861270	2407	3	70345	2	11	0.384795	1.61893	1.61893	0	1	0
chr11	55139266	55209463	1047	1	70197	0	63	-0.69392	-1.8921	1.8921	70197	0	1656
chr16	33253461	33323345	2738	3	69884	2	22	0.330409	1.51031	1.51031	0	1	0
chr11	55139743	55209463	1173	1	69720	0	62	-0.588037	-1.75719	1.75719	69720	0	1656
chr16	33398553	33467951	1714	1	69398	0	26	-1.51246	-1.58532	1.58532	2	0.999971	0
chr11	55139743	55208074	2508	1	68331	0	61	-0.795151	-1.60429	1.60429	68331	0	1656
chr6	167615544	167683651	W_421_353328A05	1	68107	0	50	-0.372857	-1.6691	1.6691	46971	0.310335	1
chr4	70193900	70261760	3040	1	67860	0	41	-0.411604	-1.80911	1.80911	3679	0.945785	27
chr15	19817025	19884598	2944	1	67573	0	29	-0.419798	-1.84457	1.84457	0	1	0
chr16	22538122	22605066	1263	1	66944	0	12	-0.325387	-1.83623	1.83623	66944	0	1
chr15	19774582	19841442	2293	3	66860	2	14	0.402619	1.86129	1.86129	0	1	4
chr9	68741827	68807143	W465_352812A01	3	65316	2	21	0.422248	1.5307	1.5307	0	1	0
chr9	68741828	68807144	1280	1	65316	0	21	-0.337247	-1.53706	1.53706	0	1	0
chr15	19817024	19882042	W432_353816A04	1	65018	0	28	-0.448508	-1.86229	1.86229	0	1	0
chr15	19817025	19882043	2620	1	65018	0	28	-0.51412	-1.94787	1.94787	0	1	0
chr16	33268618	33333467	W_335_292607SA06	1	64849	0	22	-0.468181	-1.80421	1.80421	0	1	0
chr16	32430368	32494127	1287	1	63759	0	14	-0.430782	-1.92031	1.92031	62608	0.0180524	106
chr16	32430368	32494127	1305	1	63759	0	14	-0.493774	-2.05726	2.05726	62608	0.0180524	106
chr9	66537345	66601031	1421	3	63686	2	27	0.84816	1.73273	1.73273	6882	0.891939	0
chr15	19818576	19882043	3469	1	63467	0	27	-0.412907	-1.63491	1.63491	0	1	0
chr1	246798350	246861620	2673	1	63270	0	80	-0.516298	-2.16819	2.16819	43289	0.315805	0
chr1	246798350	246861620	W_342_292607SA11	1	63270	0	80	-0.620855	-2.08289	2.08289	43289	0.315805	0
chr3	196881289	196943603	956	1	62314	0	13	-0.582537	-2.56373	2.56373	31325	0.497304	0
chr3	196881289	196943603	957	1	62314	0	13	-0.592246	-2.53698	2.53698	31325	0.497304	0
chr3	196881289	196943603	1806	1	62314	0	13	-0.653421	-2.5651	2.5651	31325	0.497304	0
chr3	196881289	196943603	W_351_352823SA08	1	62314	0	13	-0.466405	-1.91117	1.91117	31325	0.497304	0
chr2	89020036	89082183	W_304_293343A05	3	62147	2	21	0.552279	1.5056	1.5056	1941	0.968768	0
chr10	46435435	46497384	W_364_292544A09	1	61949	0	20	-0.390867	-1.51955	1.51955	61949	0	0
chr16	33253461	33315405	922	3	61944	2	21	1.80335	1.87974	1.87974	0	1	0
chr1	246820077	246881972	1358	1	61895	0	74	-0.623037	-1.88117	1.88117	42103	0.319767	2
chr15	19817025	19877950	W_349_352823SA06	1	60925	0	24	-0.497442	-2.94275	2.94275	0	1	0
chr15	19774581	19835414	W_360_292544A05	3	60833	2	12	0.430777	1.58397	1.58397	0	1	0
chr15	19774581	19835414	W470_352812A06	3	60833	2	12	0.459708	2.04397	2.04397	0	1	0
chr15	19774581	19835414	W_367_294495A01	3	60833	2	12	0.457411	1.76984	1.76984	0	1	0
chr15	19774581	19835414	W_427_353328A11	3	60833	2	12	0.3125	1.52138	1.52138	0	1	0
chr15	19774581	19835414	W455_353278A03	3	60833	2	12	0.500215	1.87843	1.87843	0	1	0
chr15	19774582	19835415	924	3	60833	2	12	0.542713	1.6074	1.6074	0	1	0
chr15	19774582	19835415	1207	3	60833	2	12	0.382013	1.59917	1.59917	0	1	0
chr15	19774582	19835415	908	3	60833	2	12	0.705453	2.22429	2.22429	0	1	0
chr15	19774582	19835415	1287	3	60833	2	12	0.749058	3.19043	3.19043	0	1	0
chr15	19774582	19835415	1305	3	60833	2	12	0.663157	2.65047	2.65047	0	1	0
chr15	19774582	19835415	2229	3	60833	2	12	0.67072	2.0396	2.0396	0	1	0
chr15	19774582	19835415	2235	3	60833	2	12	0.667913	2.08343	2.08343	0	1	0
chr15	19774582	19835415	2564	3	60833	2	12	0.656275	2.15872	2.15872	0	1	0
chr15	19774582	19835415	2568	3	60833	2	12	0.660675	2.36936	2.36936	0	1	0
chr15	19774582	19835415	2959	3	60833	2	12	0.47761	2.21617	2.21617	0	1	0
chr15	19774582	19835415	3536	3	60833	2	12	0.486133	2.13777	2.13777	0	1	0
chr15	19774582	19835415	744	3	60833	2	12	0.778059	2.29494	2.29494	0	1	0
chr15	19774582	19835415	1004	3	60833	2	12	0.599889	2.13926	2.13926	0	1	0
chr15	19774582	19835415	2370	3	60833	2	12	0.503169	1.93735	1.93735	0	1	0
chr15	19774582	19835415	2391	3	60833	2	12	0.654821	1.53801	1.53801	0	1	0
chr15	19774582	19835415	2525	3	60833	2	12	0.548861	1.56708	1.56708	0	1	0
chr15	19774582	19835415	2572	3	60833	2	12	0.350856	1.5675	1.5675	0	1	0
chr15	19774582	19835415	2609	3	60833	2	12	0.458678	1.80842	1.80842	0	1	0
chr15	19774582	19835415	2619	3	60833	2	12	0.708886	1.94957	1.94957	0	1	0
chr15	19774582	19835415	3404	3	60833	2	12	0.393421	1.63169	1.63169	0	1	0
chr15	19774582	19835415	3632	3	60833	2	12	0.545411	1.79651	1.79651	0	1	0
chr15	19774582	19835415	3650	3	60833	2	12	0.376166	1.792	1.792	0	1	0
chr15	19817025	19877844	838	1	60819	0	23	-0.492963	-2.12916	2.12916	0	1	0
chr16	33253461	33314214	1133	3	60753	2	19	0.408073	1.75195	1.75195	0	1	0
chr15	19774582	19834506	865	3	59924	2	11	0.716845	1.84571	1.84571	0	1	0
chr15	19774582	19834506	1260	3	59924	2	11	0.458896	2.01561	2.01561	0	1	0
chr11	49668956	49728308	2242	1	59352	0	17	-0.772666	-3.91847	3.91847	0	1	0
chr10	46408825	46467709	2508	3	58884	2	19	0.716551	1.53379	1.53379	58884	0	0
chr16	32455128	32513443	1395	1	58315	0	20	-0.464365	-1.66145	1.66145	54778	0.0606533	128
chr15	19774582	19832832	2270	3	58250	2	10	0.504274	1.63145	1.63145	0	1	0
chr15	19774582	19832832	2863	3	58250	2	10	0.449621	1.61737	1.61737	0	1	0
chr15	19774582	19832832	2868	3	58250	2	10	0.529382	1.95132	1.95132	0	1	0
chr16	15034665	15092144	2868	1	57479	0	13	-0.552429	-2.11458	2.11458	29090	0.493902	2
chr7	64533309	64590148	1340	3	56839	2	48	0.423429	1.53289	1.53289	18789	0.669435	1
chr1	246804823	246861620	1305	1	56797	0	79	-0.756922	-3.19501	3.19501	43289	0.237829	0
chr11	49672409	49728308	3518	1	55899	0	15	-0.485763	-1.93836	1.93836	0	1	0
chr1	246806247	246861620	2609	1	55373	0	78	-0.61782	-2.30941	2.30941	43289	0.218229	0
chr1	246806247	246861620	2835	1	55373	0	78	-0.792886	-2.25409	2.25409	43289	0.218229	0
chr1	246806247	246861620	2753	1	55373	0	78	-0.413574	-1.81771	1.81771	43289	0.218229	0
chr8	11376894	11432191	1012	1	55297	0	13	-0.602919	-2.39148	2.39148	55297	0	0
chr4	70207065	70261760	2328	1	54695	0	38	-0.459509	-1.72157	1.72157	3679	0.932736	40
chr4	70207065	70260691	W_346_352823SA03	1	53626	0	37	-0.370682	-1.66798	1.66798	3679	0.931395	40
chr11	55163065	55216262	W465_352812A01	1	53197	0	58	-0.540574	-1.91079	1.91079	53197	0	1571
chr11	49662179	49715366	1060	1	53187	0	20	-0.950176	-3.12386	3.12386	0	1	0
chr11	49662179	49715366	1081	1	53187	0	20	-0.930938	-3.58376	3.58376	0	1	0
chr16	32441587	32494127	2510	1	52540	0	12	-0.4586	-1.85983	1.85983	51389	0.0219071	118
chr2	95722290	95772660	824	3	50370	2	23	0.695861	2.25325	2.25325	0	1	0
chr3	196881289	196931654	2609	1	50365	0	12	-0.525751	-1.99096	1.99096	25972	0.484324	0
chr3	196881289	196931654	2618	1	50365	0	12	-0.549263	-2.64625	2.64625	25972	0.484324	0
chr3	196881289	196931654	2619	1	50365	0	12	-0.604866	-2.25686	2.25686	25972	0.484324	0
chr3	196881289	196931654	3311	1	50365	0	12	-0.383399	-2.05374	2.05374	25972	0.484324	0
chr3	196881289	196931654	W_238_291997A12	1	50365	0	12	-0.450961	-2.06043	2.06043	25972	0.484324	0
chr1	145339087	145389401	2893	3	50314	2	17	0.587001	1.78842	1.78842	50314	0	0
chr4	70210384	70260691	2235	1	50307	0	36	-0.454975	-1.54927	1.54927	3679	0.926869	40
chr10	46368596	46418800	1208	3	50204	2	13	0.357432	1.72653	1.72653	34214	0.318501	0
chr11	49904385	49954527	1409	3	50142	2	30	0.648318	1.50831	1.50831	4324	0.913765	0
				Median	161522
				Average	217135
